# Supplementary material for: Data-driven classification of Escherichia coli using protein language model ascertains O-serotype determining genes
Source: Sci Rep. 2026 Mar 19;16:14232. doi: 10.1038/s41598-026-40783-1 (PMC13139461; doi:10.1038/s41598-026-40783-1)
Supplement: Supplementary file 2 — Supplementary Material 2 [file 41598_2026_40783_MOESM2_ESM.xlsx]

## Sheet: metadata
Table S1. Sample ID of Enterobase database used in the study and metadata for each entry
Sample_ID	Continent	Country	Region	Year	Project_ID	Source
ESC_AA7966AA_AS	North America	Canada	0	2007	SRP052916	0
ESC_AA8101AA_AS	North America	United States	New York	2002	SRP041719	Bovine
ESC_AA8232AA_AS	North America	United States	Pennsylvania	2007	SRP055428	Human
ESC_AA8336AA_AS	South America	Argentina	0	2008	SRP058154	Human
ESC_AA8426AA_AS	Europe	Germany	0	2011	SRP008458	Human
ESC_AA8918AA_AS	North America	United States	California	2012	SRP050539	Bovine
ESC_AA9138AA_AS	North America	United States	New York	2012	SRP050539	Bovine
ESC_AA9419AA_AS	Europe	United Kingdom	0	2012	SRP058580	Human
ESC_AA9463AA_AS	North America	United States	California	2014	SRP050539	Bovine
ESC_AA9488AA_AS	South America	Argentina	Buenos Aires Province	2006	SRP058154	Human
ESC_AA9535AA_AS	Europe	Germany	0	2004	ERP004069	Human
ESC_AA9634AA_AS	North America	United States	California	2013	SRP050539	Bovine
ESC_AA9971AA_AS	Europe	United Kingdom	0	2010	SRP058580	Human
ESC_AB7738AA_AS	Europe	United Kingdom	0	2019	SRP071789	Human
ESC_AB7756AA_AS	Europe	United Kingdom	0	2019	SRP071789	Human
ESC_AB7934AA_AS	North America	United States	0	0	SRP046387	0
ESC_AB7939AA_AS	North America	United States	0	0	SRP046387	0
ESC_AC0550AA_AS	North America	United States	0	2021	SRP046387	0
ESC_AC0552AA_AS	Europe	United Kingdom	0	2002	SRP331701	Bovine
ESC_AC0553AA_AS	Europe	United Kingdom	0	2002	SRP331701	Bovine
ESC_AC0554AA_AS	Europe	United Kingdom	0	2002	SRP331701	Bovine
ESC_AC0555AA_AS	Europe	United Kingdom	0	2002	SRP331701	Bovine
ESC_AC0556AA_AS	Europe	United Kingdom	0	2002	SRP331701	Bovine
ESC_AC0557AA_AS	Europe	United Kingdom	0	2002	SRP331701	Bovine
ESC_AC0558AA_AS	Europe	United Kingdom	0	2002	SRP331701	Bovine
ESC_AC0559AA_AS	Europe	United Kingdom	0	2002	SRP331701	Bovine
ESC_AC0560AA_AS	Europe	United Kingdom	0	2002	SRP331701	Bovine
ESC_AC0561AA_AS	Europe	United Kingdom	0	2002	SRP331701	Bovine
ESC_AC0562AA_AS	Europe	United Kingdom	0	2015	SRP331701	Bovine
ESC_AC0563AA_AS	Europe	United Kingdom	0	2015	SRP331701	Bovine
ESC_AC0564AA_AS	Europe	United Kingdom	0	2015	SRP331701	Bovine
ESC_AC0641AA_AS	North America	United States	0	2021	SRP046387	0
ESC_AC0642AA_AS	North America	United States	0	2021	SRP046387	0
ESC_AC0643AA_AS	North America	United States	0	2021	SRP046387	0
ESC_AC0644AA_AS	North America	United States	0	2021	SRP046387	0
ESC_AC0645AA_AS	North America	United States	0	2021	SRP046387	0
ESC_AC0646AA_AS	North America	United States	0	2021	SRP046387	0
ESC_AC0647AA_AS	North America	United States	0	2021	SRP046387	0
ESC_AC0960AA_AS	North America	United States	Louisiana	0	SRP332089	Deer (Cervidae)
ESC_AC0961AA_AS	North America	United States	0	0	SRP332089	Human
ESC_AC0962AA_AS	North America	United States	0	0	SRP332089	Human
ESC_AC0963AA_AS	North America	United States	Nebraska	0	SRP332089	Bovine
ESC_AC0964AA_AS	North America	United States	Nebraska	0	SRP332089	Bovine
ESC_AC0965AA_AS	North America	United States	Nebraska	0	SRP332089	Bovine
ESC_AC0966AA_AS	North America	United States	Washington, D.C.	1986	SRP332089	Human
ESC_AC0967AA_AS	0	0	0	0	SRP332089	Human
ESC_AC0968AA_AS	North America	United States	Washington, D.C.	1991	SRP332089	Human
ESC_AC0969AA_AS	0	0	0	1994	SRP332089	Unspecified Meat
ESC_AC0970AA_AS	North America	United States	Washington, D.C.	1995	SRP332089	Human
ESC_AC0971AA_AS	Europe	Germany	0	1989	SRP332089	Human
ESC_AC0972AA_AS	Asia	Japan	Okayama Prefecture	1996	SRP332089	Human
ESC_AC0973AA_AS	North America	United States	Nebraska	0	SRP332089	Bovine
ESC_AC0974AA_AS	North America	United States	0	0	SRP332089	Bovine
ESC_AC0975AA_AS	North America	United States	0	0	SRP332089	Bovine
ESC_AC0976AA_AS	Europe	Denmark	0	1988	SRP332089	Human
ESC_AC0977AA_AS	North America	United States	New York	1950	SRP332089	Human
ESC_AC0978AA_AS	North America	United States	Florida	1979	SRP332089	Human
ESC_AC0979AA_AS	Asia	Sri Lanka	0	1965	SRP332089	Human
ESC_AC0980AA_AS	Asia	Iran	0	1963	SRP332089	Human
ESC_AC0981AA_AS	North America	United States	0	0	SRP332089	Bovine
ESC_AC0982AA_AS	North America	United States	0	0	SRP332089	Human
ESC_AC0983AA_AS	North America	United States	0	0	SRP332089	Bovine
ESC_AC0984AA_AS	North America	United States	0	0	SRP332089	Bovine
ESC_AC0985AA_AS	North America	United States	0	0	SRP332089	Bovine
ESC_AC0986AA_AS	North America	United States	0	0	SRP332089	Bovine
ESC_AC0987AA_AS	North America	United States	0	0	SRP332089	Bovine
ESC_AC1272AA_AS	North America	United States	0	2021	SRP046387	0
ESC_AC1273AA_AS	North America	United States	0	2021	SRP046387	0
ESC_AC1274AA_AS	North America	United States	0	2021	SRP046387	0
ESC_AC1275AA_AS	North America	United States	0	2021	SRP046387	0
ESC_AC1276AA_AS	North America	United States	0	2021	SRP046387	0
ESC_AC1278AA_AS	North America	United States	0	2021	SRP046387	0
ESC_AC1279AA_AS	North America	United States	0	2021	SRP046387	0
ESC_AC1280AA_AS	North America	United States	0	2021	SRP046387	0
ESC_AC1281AA_AS	North America	United States	0	2021	SRP046387	0
ESC_AC1282AA_AS	North America	United States	0	2021	SRP046387	0
ESC_AC1283AA_AS	North America	United States	0	2021	SRP046387	0
ESC_AC1284AA_AS	North America	United States	0	2021	SRP046387	0
ESC_AC1410AA_AS	North America	United States	0	2021	SRP046387	0
ESC_AC1416AA_AS	North America	United States	0	2021	SRP046387	0
ESC_AC1459AA_AS	North America	United States	0	2021	SRP046387	0
ESC_AC1467AA_AS	North America	United States	0	2021	SRP046387	0
ESC_AC1468AA_AS	North America	United States	0	2021	SRP046387	0
ESC_AC1476AA_AS	North America	United States	0	2021	SRP046387	0
ESC_AC1477AA_AS	North America	United States	0	2021	SRP046387	0
ESC_AC1478AA_AS	North America	United States	0	2021	SRP046387	0
ESC_AC1479AA_AS	North America	United States	0	2021	SRP046387	0
ESC_AC1480AA_AS	North America	United States	0	2021	SRP046387	0
ESC_AC1481AA_AS	North America	United States	0	2021	SRP046387	0
ESC_AC1482AA_AS	North America	United States	0	2021	SRP046387	0
ESC_AC1483AA_AS	North America	United States	0	2021	SRP046387	0
ESC_AC1484AA_AS	North America	United States	0	2021	SRP046387	0
ESC_AC1485AA_AS	North America	United States	0	2021	SRP046387	0
ESC_AC1486AA_AS	North America	United States	0	2021	SRP046387	0
ESC_AC1487AA_AS	North America	United States	0	2021	SRP046387	0
ESC_AC1489AA_AS	North America	United States	0	2021	SRP046387	0
ESC_AC1526AA_AS	North America	United States	0	2021	SRP046387	0
ESC_AC1527AA_AS	North America	United States	0	2021	SRP046387	0
ESC_AC1528AA_AS	North America	United States	0	2021	SRP046387	0
ESC_AC1529AA_AS	North America	United States	0	2021	SRP046387	0
ESC_AC1530AA_AS	North America	United States	0	2021	SRP046387	0
ESC_AC1555AA_AS	North America	United States	0	2021	SRP046387	0
ESC_AC1556AA_AS	North America	United States	0	2021	SRP046387	0
ESC_AC1557AA_AS	North America	United States	0	2021	SRP046387	0
ESC_AC1558AA_AS	North America	United States	0	2021	SRP046387	0
ESC_AC1559AA_AS	North America	United States	0	2021	SRP046387	0
ESC_AC1560AA_AS	North America	United States	0	2021	SRP046387	0
ESC_AC1561AA_AS	North America	United States	0	2021	SRP046387	0
ESC_AC1562AA_AS	North America	United States	0	2021	SRP046387	0
ESC_AC1564AA_AS	North America	United States	0	2021	SRP046387	0
ESC_AC1565AA_AS	North America	United States	0	2021	SRP046387	0
ESC_AC1569AA_AS	North America	United States	Texas	2021	SRP095363	Canine
ESC_AC1570AA_AS	North America	United States	Texas	2021	SRP121361	Canine
ESC_AC1571AA_AS	North America	United States	Texas	2021	SRP121361	Canine
ESC_AC1572AA_AS	North America	United States	Texas	2021	SRP121361	Canine
ESC_AC1573AA_AS	North America	United States	Texas	2021	SRP121361	Canine
ESC_AC1588AA_AS	North America	United States	0	2021	SRP046387	0
ESC_AC1664AA_AS	North America	United States	0	2021	SRP046387	0
ESC_AC1665AA_AS	North America	United States	0	2021	SRP046387	0
ESC_AC1729AA_AS	North America	United States	0	2021	SRP046387	0
ESC_AC1730AA_AS	North America	United States	0	2021	SRP046387	0
ESC_AC1732AA_AS	North America	United States	0	2021	SRP046387	0
ESC_AC1883AA_AS	Europe	United Kingdom	0	2014	SRP071789	Human
ESC_AC1884AA_AS	Europe	United Kingdom	0	2021	SRP071789	Human
ESC_AC1893AA_AS	Europe	United Kingdom	0	2013	SRP071789	Human
ESC_AC1894AA_AS	Europe	United Kingdom	0	2013	SRP071789	Human
ESC_AC1895AA_AS	Europe	United Kingdom	0	2013	SRP071789	Human
ESC_AC1944AA_AS	North America	United States	0	2021	SRP046387	0
ESC_AC1945AA_AS	North America	United States	0	2021	SRP046387	0
ESC_AC1946AA_AS	North America	United States	0	2021	SRP046387	0
ESC_AC1947AA_AS	North America	United States	0	2021	SRP046387	0
ESC_AC1948AA_AS	North America	United States	0	2021	SRP046387	0
ESC_AC2239AA_AS	Europe	United Kingdom	0	2020	SRP071789	Human
ESC_AC2240AA_AS	Europe	United Kingdom	0	2020	SRP071789	Human
ESC_AC2241AA_AS	Europe	United Kingdom	0	2019	SRP071789	Human
ESC_AC2242AA_AS	Europe	United Kingdom	0	2018	SRP071789	Human
ESC_AC2243AA_AS	Europe	United Kingdom	0	2016	SRP071789	Human
ESC_AC2246AA_AS	North America	United States	0	2021	SRP046387	0
ESC_AC2274AA_AS	North America	United States	0	2021	SRP046387	0
ESC_AC2335AA_AS	North America	United States	0	2021	SRP046387	0
ESC_AC2705AA_AS	North America	United States	0	2021	SRP046387	0
ESC_AC2707AA_AS	North America	United States	0	2021	SRP046387	0
ESC_AC2852AA_AS	North America	United States	0	2021	SRP046387	0
ESC_AC2853AA_AS	North America	United States	0	2021	SRP046387	0
ESC_AC2868AA_AS	North America	United States	0	2021	SRP046387	0
ESC_AC2869AA_AS	North America	United States	0	2021	SRP046387	0
ESC_AC2947AA_AS	0	0	0	2021	SRP161673	Poultry
ESC_AC2948AA_AS	0	0	0	2021	SRP161673	Poultry
ESC_AC2949AA_AS	0	0	0	2021	SRP161673	Bovine
ESC_AC2950AA_AS	0	0	0	2021	SRP161673	Poultry
ESC_AC2957AA_AS	0	0	0	2021	SRP161673	Poultry
ESC_AC2962AA_AS	North America	United States	Pennsylvania	2021	SRP095363	Canine
ESC_AC2966AA_AS	North America	United States	0	2021	SRP046387	0
ESC_AC2967AA_AS	North America	United States	0	2021	SRP046387	0
ESC_AC2968AA_AS	North America	United States	Pennsylvania	2021	SRP095363	Canine
ESC_AC2970AA_AS	North America	United States	Pennsylvania	2021	SRP095363	Canine
ESC_AC2971AA_AS	North America	United States	Pennsylvania	2021	SRP095363	Canine
ESC_AC2972AA_AS	North America	United States	Pennsylvania	2021	SRP095363	Canine
ESC_AC2973AA_AS	North America	United States	Pennsylvania	2021	SRP095363	Canine
ESC_AC2974AA_AS	North America	United States	Pennsylvania	2021	SRP095363	Canine
ESC_AC2975AA_AS	North America	United States	Pennsylvania	2021	SRP095363	Canine
ESC_AC2976AA_AS	North America	United States	Pennsylvania	2021	SRP095363	Canine
ESC_AC2977AA_AS	North America	United States	Florida	2021	SRP095363	Canine
ESC_AC3365AA_AS	North America	United States	0	2021	SRP046387	0
ESC_AC3366AA_AS	North America	United States	0	2021	SRP046387	0
ESC_AC3367AA_AS	North America	United States	0	2021	SRP046387	0
ESC_AC3409AA_AS	North America	United States	0	2021	SRP046387	0
ESC_AC3410AA_AS	North America	United States	0	2021	SRP046387	0
ESC_AC3454AA_AS	North America	United States	0	2021	SRP046387	0
ESC_AC3478AA_AS	Europe	Germany	0	1998	SRP342546	0
ESC_AC3479AA_AS	North America	United States	0	2012	SRP342546	0
ESC_AC3480AA_AS	North America	United States	0	2012	SRP342546	0
ESC_AC3481AA_AS	North America	United States	California	1993	SRP342546	0
ESC_AC3482AA_AS	North America	Canada	0	1992	SRP342546	0
ESC_AC3483AA_AS	Europe	Germany	0	1980	SRP342546	0
ESC_AC3484AA_AS	North America	United States	Minnesota	1988	SRP342546	0
ESC_AC3490AA_AS	North America	United States	0	2021	SRP046387	0
ESC_AC3491AA_AS	North America	United States	0	2021	SRP046387	0
ESC_AC3583AA_AS	North America	United States	0	2021	SRP046387	0
ESC_AC3584AA_AS	North America	United States	0	2021	SRP046387	0
ESC_AC3585AA_AS	North America	United States	0	2021	SRP046387	0
ESC_AC3586AA_AS	North America	United States	0	2021	SRP046387	0
ESC_AC3587AA_AS	North America	United States	0	2021	SRP046387	0
ESC_AC3588AA_AS	North America	United States	0	2021	SRP046387	0
ESC_AC3590AA_AS	0	0	0	2021	SRP161673	Bovine
ESC_AC3591AA_AS	0	0	0	2021	SRP161673	Bovine
ESC_AC3592AA_AS	0	0	0	2021	SRP161673	Bovine
ESC_AC3593AA_AS	North America	United States	0	2021	SRP046387	0
ESC_AC3594AA_AS	0	0	0	2021	SRP161673	Poultry
ESC_AC3595AA_AS	North America	United States	0	2021	SRP046387	0
ESC_AC3596AA_AS	0	0	0	2021	SRP161673	Poultry
ESC_AC3597AA_AS	0	0	0	2021	SRP161673	Poultry
ESC_AC3635AA_AS	North America	United States	0	2021	SRP046387	0
ESC_AC3872AA_AS	North America	United States	0	2021	SRP046387	0
ESC_AC3873AA_AS	North America	United States	0	2021	SRP046387	0
ESC_AC3874AA_AS	North America	United States	0	2021	SRP046387	0
ESC_AC3875AA_AS	North America	United States	0	2021	SRP046387	0
ESC_AC3877AA_AS	North America	United States	0	2021	SRP046387	0
ESC_AC3878AA_AS	North America	United States	0	2021	SRP046387	0
ESC_AC3880AA_AS	North America	United States	0	2021	SRP046387	0
ESC_AC3882AA_AS	North America	United States	0	2021	SRP046387	0
ESC_AC3883AA_AS	North America	United States	0	2021	SRP046387	0
ESC_AC3884AA_AS	North America	United States	0	2021	SRP046387	0
ESC_AC3885AA_AS	North America	United States	0	2021	SRP046387	0
ESC_AC3886AA_AS	North America	United States	0	2021	SRP046387	0
ESC_AC3931AA_AS	North America	United States	0	2021	SRP046387	0
ESC_AC3932AA_AS	North America	United States	0	2021	SRP046387	0
ESC_AC3933AA_AS	North America	United States	0	2021	SRP046387	0
ESC_AC3934AA_AS	North America	United States	0	2021	SRP046387	0
ESC_AC3937AA_AS	0	0	0	2021	SRP161673	Poultry
ESC_AC4194AA_AS	North America	United States	0	2021	SRP046387	0
ESC_AC4195AA_AS	North America	United States	0	2021	SRP046387	0
ESC_AC4204AA_AS	Oceania	New Zealand	0	2005	SRP310762	Bovine
ESC_AC4205AA_AS	North America	United States	0	2012	SRP310762	Bovine
ESC_AC4206AA_AS	North America	United States	0	2007	SRP310762	Bovine
ESC_AC4207AA_AS	North America	United States	0	2014	SRP310762	Bovine
ESC_AC4208AA_AS	North America	United States	0	2014	SRP310762	Bovine
ESC_AC4209AA_AS	North America	United States	0	2007	SRP310762	Bovine
ESC_AC4362AA_AS	North America	United States	Pennsylvania	2021	SRP095363	Canine
ESC_AC4425AA_AS	North America	United States	0	2021	SRP046387	0
ESC_AC4426AA_AS	North America	United States	0	2021	SRP046387	0
ESC_AC4429AA_AS	North America	United States	0	2021	SRP046387	0
ESC_AC4430AA_AS	North America	United States	0	2021	SRP046387	0
ESC_AC4431AA_AS	North America	United States	0	2021	SRP046387	0
ESC_AC4432AA_AS	North America	United States	0	2021	SRP046387	0
ESC_AC4433AA_AS	North America	United States	0	2021	SRP046387	0
ESC_AC4434AA_AS	North America	United States	0	2021	SRP046387	0
ESC_AC4503AA_AS	0	0	0	2021	SRP161673	Poultry
ESC_AC4504AA_AS	0	0	0	2021	SRP161673	Poultry
ESC_AC4523AA_AS	North America	United States	0	2021	SRP046387	0
ESC_AC4524AA_AS	North America	United States	0	2021	SRP046387	0
ESC_AC4525AA_AS	North America	United States	0	2021	SRP046387	0
ESC_AC4526AA_AS	North America	United States	0	2021	SRP046387	0
ESC_AC4527AA_AS	North America	United States	0	2021	SRP046387	0
ESC_AC4528AA_AS	North America	United States	0	2021	SRP046387	0
ESC_AC4593AA_AS	0	0	0	2021	SRP161673	Poultry
ESC_AC4739AA_AS	South America	Brazil	Sao Paulo	1999	SRP344440	Human
ESC_AC4749AA_AS	Oceania	Australia	New South Wales	2012	SRP308933	Avian
ESC_AC4750AA_AS	Oceania	Australia	New South Wales	2012	SRP308933	Avian
ESC_AC4751AA_AS	Oceania	Australia	New South Wales	2012	SRP308933	Avian
ESC_AC4755AA_AS	Oceania	Australia	New South Wales	2012	SRP308933	Avian
ESC_AC4756AA_AS	Oceania	Australia	New South Wales	2012	SRP308933	Avian
ESC_AC4757AA_AS	Oceania	Australia	New South Wales	2012	SRP308933	Avian
ESC_AC4759AA_AS	Oceania	Australia	New South Wales	2012	SRP308933	Avian
ESC_AC4766AA_AS	Oceania	Australia	New South Wales	2012	SRP308933	Avian
ESC_AC4767AA_AS	Oceania	Australia	New South Wales	2012	SRP308933	Avian
ESC_AC4768AA_AS	Oceania	Australia	New South Wales	2012	SRP308933	Avian
ESC_AC4770AA_AS	Oceania	Australia	New South Wales	2012	SRP308933	Avian
ESC_AC4771AA_AS	Oceania	Australia	New South Wales	2012	SRP308933	Avian
ESC_AC4772AA_AS	Oceania	Australia	New South Wales	2012	SRP308933	Avian
ESC_AC4781AA_AS	Oceania	Australia	New South Wales	2012	SRP308933	Avian
ESC_AC4785AA_AS	Oceania	Australia	New South Wales	2012	SRP308933	Avian
ESC_AC4786AA_AS	Oceania	Australia	New South Wales	2012	SRP308933	Avian
ESC_AC4787AA_AS	Oceania	Australia	New South Wales	2012	SRP308933	Avian
ESC_AC4788AA_AS	Oceania	Australia	New South Wales	2012	SRP308933	Avian
ESC_AC4789AA_AS	Oceania	Australia	New South Wales	2012	SRP308933	Avian
ESC_AC4790AA_AS	Oceania	Australia	New South Wales	2012	SRP308933	Avian
ESC_AC4791AA_AS	Oceania	Australia	New South Wales	2012	SRP308933	Avian
ESC_AC4795AA_AS	Oceania	Australia	New South Wales	2012	SRP308933	Avian
ESC_AC4797AA_AS	Oceania	Australia	New South Wales	2012	SRP308933	Avian
ESC_AC4798AA_AS	Oceania	Australia	New South Wales	2012	SRP308933	Avian
ESC_AC4800AA_AS	Oceania	Australia	New South Wales	2012	SRP308933	Avian
ESC_AC4803AA_AS	Oceania	Australia	New South Wales	2012	SRP308933	Avian
ESC_AC4806AA_AS	Oceania	Australia	New South Wales	2012	SRP308933	Avian
ESC_AC4807AA_AS	Oceania	Australia	New South Wales	2012	SRP308933	Avian
ESC_AC4808AA_AS	Oceania	Australia	New South Wales	2012	SRP308933	Avian
ESC_AC4809AA_AS	Oceania	Australia	New South Wales	2012	SRP308933	Avian
ESC_AC4810AA_AS	Oceania	Australia	New South Wales	2012	SRP308933	Avian
ESC_AC4811AA_AS	Oceania	Australia	New South Wales	2012	SRP308933	Avian
ESC_AC4812AA_AS	Oceania	Australia	New South Wales	2012	SRP308933	Avian
ESC_AC4814AA_AS	Oceania	Australia	New South Wales	2012	SRP308933	Avian
ESC_AC4815AA_AS	Oceania	Australia	New South Wales	2012	SRP308933	Avian
ESC_AC4816AA_AS	Oceania	Australia	New South Wales	2012	SRP308933	Avian
ESC_AC4817AA_AS	Oceania	Australia	New South Wales	2012	SRP308933	Avian
ESC_AC4819AA_AS	Oceania	Australia	New South Wales	2012	SRP308933	Avian
ESC_AC4821AA_AS	Oceania	Australia	New South Wales	2012	SRP308933	Avian
ESC_AC4822AA_AS	Oceania	Australia	New South Wales	2012	SRP308933	Avian
ESC_AC4823AA_AS	Oceania	Australia	New South Wales	2012	SRP308933	Avian
ESC_AC4824AA_AS	Oceania	Australia	New South Wales	2012	SRP308933	Avian
ESC_AC4826AA_AS	Oceania	Australia	New South Wales	2012	SRP308933	Avian
ESC_AC4829AA_AS	Oceania	Australia	New South Wales	2012	SRP308933	Avian
ESC_AC4830AA_AS	Oceania	Australia	New South Wales	2012	SRP308933	Avian
ESC_AC4833AA_AS	Oceania	Australia	New South Wales	2012	SRP308933	Avian
ESC_AC4834AA_AS	Oceania	Australia	New South Wales	2012	SRP308933	Avian
ESC_AC4836AA_AS	Oceania	Australia	New South Wales	2012	SRP308933	Avian
ESC_AC4837AA_AS	Oceania	Australia	New South Wales	2012	SRP308933	Avian
ESC_AC4838AA_AS	Oceania	Australia	New South Wales	2012	SRP308933	Avian
ESC_AC4840AA_AS	Oceania	Australia	New South Wales	2012	SRP308933	Avian
ESC_AC4842AA_AS	Oceania	Australia	New South Wales	2012	SRP308933	Avian
ESC_AC4844AA_AS	Oceania	Australia	New South Wales	2012	SRP308933	Avian
ESC_AC4846AA_AS	Oceania	Australia	New South Wales	2012	SRP308933	Avian
ESC_AC4847AA_AS	Oceania	Australia	New South Wales	2012	SRP308933	Avian
ESC_AC4848AA_AS	Oceania	Australia	New South Wales	2012	SRP308933	Avian
ESC_AC4850AA_AS	Oceania	Australia	New South Wales	2012	SRP308933	Avian
ESC_AC4851AA_AS	Oceania	Australia	New South Wales	2012	SRP308933	Avian
ESC_AC4852AA_AS	Oceania	Australia	New South Wales	2012	SRP308933	Avian
ESC_AC4853AA_AS	Oceania	Australia	New South Wales	2012	SRP308933	Avian
ESC_AC4856AA_AS	Oceania	Australia	New South Wales	2012	SRP308933	Avian
ESC_AC4859AA_AS	Oceania	Australia	New South Wales	2012	SRP308933	Avian
ESC_AC4860AA_AS	Oceania	Australia	New South Wales	2012	SRP308933	Avian
ESC_AC4861AA_AS	Oceania	Australia	New South Wales	2012	SRP308933	Avian
ESC_AC4864AA_AS	Oceania	Australia	New South Wales	2012	SRP308933	Avian
ESC_AC4865AA_AS	Oceania	Australia	New South Wales	2012	SRP308933	Avian
ESC_AC4868AA_AS	Oceania	Australia	New South Wales	2012	SRP308933	Avian
ESC_AC4869AA_AS	Oceania	Australia	New South Wales	2012	SRP308933	Avian
ESC_AC4870AA_AS	Oceania	Australia	New South Wales	2012	SRP308933	Avian
ESC_AC4873AA_AS	Oceania	Australia	New South Wales	2012	SRP308933	Avian
ESC_AC4874AA_AS	Oceania	Australia	New South Wales	2012	SRP308933	Avian
ESC_AC4877AA_AS	Oceania	Australia	New South Wales	2012	SRP308933	Avian
ESC_AC4880AA_AS	Oceania	Australia	New South Wales	2012	SRP308933	Avian
ESC_AC4883AA_AS	Oceania	Australia	New South Wales	2012	SRP308933	Avian
ESC_AC4889AA_AS	Oceania	Australia	New South Wales	2012	SRP308933	Avian
ESC_AC4890AA_AS	Oceania	Australia	New South Wales	2012	SRP308933	Avian
ESC_AC4892AA_AS	Oceania	Australia	New South Wales	2012	SRP308933	Avian
ESC_AC4894AA_AS	Oceania	Australia	New South Wales	2012	SRP308933	Avian
ESC_AC4902AA_AS	Oceania	Australia	New South Wales	2012	SRP308933	Avian
ESC_AC4903AA_AS	Oceania	Australia	New South Wales	2012	SRP308933	Avian
ESC_AC4905AA_AS	Oceania	Australia	New South Wales	2012	SRP308933	Avian
ESC_AC4906AA_AS	Oceania	Australia	New South Wales	2012	SRP308933	Avian
ESC_AC4911AA_AS	Oceania	Australia	New South Wales	2012	SRP308933	Avian
ESC_AC4916AA_AS	Oceania	Australia	New South Wales	2012	SRP308933	Avian
ESC_AC4924AA_AS	Oceania	Australia	New South Wales	2012	SRP308933	Avian
ESC_AC4925AA_AS	Oceania	Australia	New South Wales	2012	SRP308933	Avian
ESC_AC4927AA_AS	Oceania	Australia	New South Wales	2012	SRP308933	Avian
ESC_AC4929AA_AS	Oceania	Australia	New South Wales	2012	SRP308933	Avian
ESC_AC4934AA_AS	Oceania	Australia	New South Wales	2012	SRP308933	Avian
ESC_AC4935AA_AS	Oceania	Australia	New South Wales	2012	SRP308933	Avian
ESC_AC4936AA_AS	Oceania	Australia	New South Wales	2012	SRP308933	Avian
ESC_AC4941AA_AS	Oceania	Australia	New South Wales	2012	SRP308933	Avian
ESC_AC4945AA_AS	Oceania	Australia	New South Wales	2012	SRP308933	Avian
ESC_AC4947AA_AS	Oceania	Australia	New South Wales	2012	SRP308933	Avian
ESC_AC4951AA_AS	Oceania	Australia	New South Wales	2012	SRP308933	Avian
ESC_AC4955AA_AS	Oceania	Australia	New South Wales	2012	SRP308933	Avian
ESC_AC4965AA_AS	Oceania	Australia	New South Wales	2012	SRP308933	Avian
ESC_AC4966AA_AS	Oceania	Australia	New South Wales	2012	SRP308933	Avian
ESC_AC4967AA_AS	Oceania	Australia	New South Wales	2012	SRP308933	Avian
ESC_AC4968AA_AS	Oceania	Australia	New South Wales	2012	SRP308933	Avian
ESC_AC4970AA_AS	Oceania	Australia	New South Wales	2012	SRP308933	Avian
ESC_AC4975AA_AS	Oceania	Australia	New South Wales	2012	SRP308933	Avian
ESC_AC4978AA_AS	Oceania	Australia	New South Wales	2012	SRP308933	Avian
ESC_AC4979AA_AS	Oceania	Australia	New South Wales	2012	SRP308933	Avian
ESC_AC4982AA_AS	Oceania	Australia	New South Wales	2012	SRP308933	Avian
ESC_AC4984AA_AS	Oceania	Australia	New South Wales	2012	SRP308933	Avian
ESC_AC4988AA_AS	Oceania	Australia	New South Wales	2012	SRP308933	Avian
ESC_AC4990AA_AS	Oceania	Australia	New South Wales	2012	SRP308933	Avian
ESC_AC4991AA_AS	Oceania	Australia	New South Wales	2012	SRP308933	Avian
ESC_AC4993AA_AS	Oceania	Australia	New South Wales	2012	SRP308933	Avian
ESC_AC4994AA_AS	Oceania	Australia	New South Wales	2012	SRP308933	Avian
ESC_AC4995AA_AS	Oceania	Australia	New South Wales	2012	SRP308933	Avian
ESC_AC4996AA_AS	Oceania	Australia	New South Wales	2012	SRP308933	Avian
ESC_AC5002AA_AS	Oceania	Australia	New South Wales	2012	SRP308933	Avian
ESC_AC5009AA_AS	Oceania	Australia	New South Wales	2012	SRP308933	Avian
ESC_AC5015AA_AS	Oceania	Australia	New South Wales	2012	SRP308933	Avian
ESC_AC5018AA_AS	Oceania	Australia	New South Wales	2012	SRP308933	Avian
ESC_AC5021AA_AS	Oceania	Australia	New South Wales	2012	SRP308933	Avian
ESC_AC5022AA_AS	Oceania	Australia	New South Wales	2012	SRP308933	Avian
ESC_AC5026AA_AS	Oceania	Australia	New South Wales	2012	SRP308933	Avian
ESC_AC5028AA_AS	Oceania	Australia	New South Wales	2012	SRP308933	Avian
ESC_AC5029AA_AS	Oceania	Australia	New South Wales	2012	SRP308933	Avian
ESC_AC5030AA_AS	Oceania	Australia	New South Wales	2012	SRP308933	Avian
ESC_AC5035AA_AS	Oceania	Australia	New South Wales	2012	SRP308933	Avian
ESC_AC5036AA_AS	Oceania	Australia	New South Wales	2012	SRP308933	Avian
ESC_AC5039AA_AS	Oceania	Australia	New South Wales	2012	SRP308933	Avian
ESC_AC5042AA_AS	Oceania	Australia	New South Wales	2012	SRP308933	Avian
ESC_AC5043AA_AS	Oceania	Australia	New South Wales	2012	SRP308933	Avian
ESC_AC5044AA_AS	Oceania	Australia	New South Wales	2012	SRP308933	Avian
ESC_AC5045AA_AS	Oceania	Australia	New South Wales	2012	SRP308933	Avian
ESC_AC5049AA_AS	Oceania	Australia	New South Wales	2012	SRP308933	Avian
ESC_AC5051AA_AS	Oceania	Australia	New South Wales	2012	SRP308933	Avian
ESC_AC5054AA_AS	Oceania	Australia	New South Wales	2012	SRP308933	Avian
ESC_AC5057AA_AS	Oceania	Australia	New South Wales	2012	SRP308933	Avian
ESC_AC5058AA_AS	Oceania	Australia	New South Wales	2012	SRP308933	Avian
ESC_AC5061AA_AS	Oceania	Australia	New South Wales	2012	SRP308933	Avian
ESC_AC5065AA_AS	Oceania	Australia	New South Wales	2012	SRP308933	Avian
ESC_AC5066AA_AS	Oceania	Australia	New South Wales	2012	SRP308933	Avian
ESC_AC5068AA_AS	Oceania	Australia	New South Wales	2012	SRP308933	Avian
ESC_AC5069AA_AS	Oceania	Australia	New South Wales	2012	SRP308933	Avian
ESC_AC5070AA_AS	Oceania	Australia	New South Wales	2012	SRP308933	Avian
ESC_AC5072AA_AS	Oceania	Australia	New South Wales	2012	SRP308933	Avian
ESC_AC5077AA_AS	Oceania	Australia	New South Wales	2012	SRP308933	Avian
ESC_AC5083AA_AS	Oceania	Australia	New South Wales	2012	SRP308933	Avian
ESC_AC5087AA_AS	Oceania	Australia	New South Wales	2012	SRP308933	Avian
ESC_AC5088AA_AS	Oceania	Australia	New South Wales	2012	SRP308933	Avian
ESC_AC5089AA_AS	Oceania	Australia	New South Wales	2012	SRP308933	Avian
ESC_AC5090AA_AS	Oceania	Australia	New South Wales	2012	SRP308933	Avian
ESC_AC5091AA_AS	Oceania	Australia	New South Wales	2012	SRP308933	Avian
ESC_AC5094AA_AS	Oceania	Australia	New South Wales	2012	SRP308933	Avian
ESC_AC5097AA_AS	Oceania	Australia	New South Wales	2012	SRP308933	Avian
ESC_AC5098AA_AS	Oceania	Australia	New South Wales	2012	SRP308933	Avian
ESC_AC5099AA_AS	Oceania	Australia	New South Wales	2012	SRP308933	Avian
ESC_AC5101AA_AS	Oceania	Australia	New South Wales	2012	SRP308933	Avian
ESC_AC5114AA_AS	Oceania	Australia	New South Wales	2012	SRP308933	Avian
ESC_AC5115AA_AS	Oceania	Australia	New South Wales	2012	SRP308933	Avian
ESC_AC5485AA_AS	North America	United States	0	2021	SRP046387	0
ESC_AC5486AA_AS	North America	United States	0	2021	SRP046387	0
ESC_AC5487AA_AS	North America	United States	0	2021	SRP046387	0
ESC_AC5488AA_AS	North America	United States	0	2021	SRP046387	0
ESC_AC5489AA_AS	North America	United States	0	2021	SRP046387	0
ESC_AC5490AA_AS	North America	United States	0	2021	SRP046387	0
ESC_AC5491AA_AS	North America	United States	0	2021	SRP046387	0
ESC_AC5493AA_AS	North America	United States	0	2021	SRP046387	0
ESC_AC5494AA_AS	North America	United States	0	2021	SRP046387	0
ESC_AC5495AA_AS	North America	United States	0	2021	SRP046387	0
ESC_AC5642AA_AS	0	0	0	2021	SRP161673	Poultry
ESC_AC5643AA_AS	0	0	0	2021	SRP161673	Poultry
ESC_AC5645AA_AS	0	0	0	2021	SRP161673	Poultry
ESC_AC5648AA_AS	0	0	0	2021	SRP161673	Bovine
ESC_AC5730AA_AS	North America	United States	0	2021	SRP046387	0
ESC_AC5743AA_AS	North America	United States	0	2021	SRP046387	0
ESC_AC5744AA_AS	North America	United States	0	2021	SRP046387	0
ESC_AC5745AA_AS	North America	United States	0	2021	SRP046387	0
ESC_AC5746AA_AS	North America	United States	0	2021	SRP046387	0
ESC_AC5747AA_AS	North America	United States	0	2021	SRP046387	0
ESC_AC5748AA_AS	North America	United States	0	2021	SRP046387	0
ESC_AC5890AA_AS	North America	United States	0	2021	SRP046387	0
ESC_AC5897AA_AS	0	0	0	2021	SRP161673	Avian
ESC_AC5900AA_AS	0	0	0	2021	SRP161673	Poultry
ESC_AC5925AA_AS	North America	United States	0	2021	SRP046387	0
ESC_AC5926AA_AS	North America	United States	0	2021	SRP046387	0
ESC_AC5927AA_AS	North America	United States	0	2021	SRP046387	0
ESC_AC5928AA_AS	North America	United States	0	2021	SRP046387	0
ESC_AC5930AA_AS	North America	United States	0	2021	SRP046387	0
ESC_AC6007AA_AS	North America	United States	0	2021	SRP046387	0
ESC_AC6065AA_AS	North America	United States	Kentucky	2021	SRP121361	Canine
ESC_AC6070AA_AS	North America	United States	Connecticut	2021	SRP121361	Canine
ESC_AC6073AA_AS	North America	United States	Iowa	2021	SRP121361	Canine
ESC_AC6074AA_AS	North America	United States	Pennsylvania	2021	SRP121361	Canine
ESC_AC6077AA_AS	North America	United States	North Dakota	2021	SRP121361	Canine
ESC_AC6079AA_AS	North America	United States	Minnesota	2021	SRP121361	Canine
ESC_AC6080AA_AS	North America	United States	North Dakota	2021	SRP121361	Canine
ESC_AC6081AA_AS	North America	United States	North Dakota	2021	SRP121361	Canine
ESC_AC6082AA_AS	North America	United States	Kansas	2021	SRP121361	Canine
ESC_AC6083AA_AS	North America	United States	0	2021	SRP046387	0
ESC_AC6160AA_AS	North America	United States	0	2021	SRP046387	0
ESC_AC6206AA_AS	North America	United States	0	2012	SRP342546	Bovine
ESC_AC6239AA_AS	North America	United States	0	2021	SRP046387	0
ESC_AC6240AA_AS	North America	United States	0	2021	SRP046387	0
ESC_AC6241AA_AS	North America	United States	0	2021	SRP046387	0
ESC_AC6242AA_AS	North America	United States	0	2021	SRP046387	0
ESC_AC6243AA_AS	North America	United States	0	2021	SRP046387	0
ESC_AC6244AA_AS	North America	United States	0	2021	SRP046387	0
ESC_AC6245AA_AS	North America	United States	0	2021	SRP046387	0
ESC_AC6246AA_AS	North America	United States	0	2021	SRP046387	0
ESC_AC6268AA_AS	North America	United States	0	2021	SRP046387	0
ESC_AC6269AA_AS	North America	United States	0	2021	SRP046387	0
ESC_AC6282AA_AS	North America	United States	0	2021	SRP046387	0
ESC_AC6283AA_AS	0	0	0	2021	SRP161673	Poultry
ESC_AC6284AA_AS	0	0	0	2021	SRP161673	Poultry
ESC_AC6377AA_AS	North America	United States	0	2021	SRP046387	0
ESC_AC6719AA_AS	South America	0	0	2009	SRP057321	Bovine
ESC_AC6720AA_AS	South America	Argentina	La Pampa	2009	SRP057321	Bovine
ESC_AC6721AA_AS	South America	Argentina	Santa Fe	2009	SRP057321	Bovine
ESC_AC6722AA_AS	South America	0	0	2009	SRP057321	Bovine
ESC_AC6723AA_AS	South America	0	0	2007	SRP057321	Bovine
ESC_AC6724AA_AS	South America	0	0	2001	SRP057321	Bovine
ESC_AC6725AA_AS	South America	Argentina	La Pampa	2009	SRP057321	Bovine
ESC_AC8651AA_AS	South America	0	0	1999	SRP057321	Bovine
ESC_AC9292AA_AS	Europe	Belgium	0	2013	SRP329089	Poultry
ESC_AC9293AA_AS	Europe	Belgium	0	2013	SRP329089	Poultry
ESC_AC9295AA_AS	Europe	Belgium	0	2013	SRP329089	Poultry
ESC_AC9296AA_AS	Europe	Belgium	0	2013	SRP329089	Poultry
ESC_AC9297AA_AS	Europe	Belgium	0	2013	SRP329089	Poultry
ESC_AC9298AA_AS	Europe	Belgium	0	2013	SRP329089	Poultry
ESC_AC9299AA_AS	Europe	Belgium	0	2013	SRP329089	Poultry
ESC_AC9301AA_AS	Europe	Belgium	0	2013	SRP329089	Poultry
ESC_AC9492AA_AS	North America	United States	0	2021	SRP046387	0
ESC_AC9493AA_AS	North America	United States	0	2021	SRP046387	0
ESC_AC9500AA_AS	North America	United States	0	2021	SRP046387	0
ESC_AC9530AA_AS	North America	United States	0	2021	SRP046387	0
ESC_AC9561AA_AS	North America	United States	0	2021	SRP046387	0
ESC_AC9562AA_AS	North America	United States	0	2021	SRP046387	0
ESC_AC9563AA_AS	North America	United States	0	2021	SRP046387	0
ESC_AC9564AA_AS	North America	United States	0	2021	SRP046387	0
ESC_AC9577AA_AS	North America	United States	0	2021	SRP046387	0
ESC_AC9601AA_AS	North America	United States	0	2021	SRP046387	0
ESC_AC9695AA_AS	North America	United States	North Dakota	2021	SRP121361	Canine
ESC_AC9696AA_AS	North America	United States	North Dakota	2021	SRP121361	Canine
ESC_AC9697AA_AS	North America	United States	North Dakota	2021	SRP121361	Canine
ESC_AC9698AA_AS	North America	United States	North Dakota	2021	SRP121361	Canine
ESC_AC9699AA_AS	North America	United States	North Dakota	2021	SRP121361	Canine
ESC_BA0018AA_AS	North America	Canada	0	2009	SRP052916	0
ESC_BA0143AA_AS	North America	United States	Wisconsin	2012	SRP050539	Bovine
ESC_BA0235AA_AS	North America	United States	California	2012	SRP050539	Bovine
ESC_BA0304AA_AS	0	0	0	0	SRP010130	0
ESC_BA0353AA_AS	North America	United States	Massachusetts	0	ERP001213	Human
ESC_BA0557AA_AS	South America	Argentina	0	2014	SRP058154	Bovine
ESC_BA0620AA_AS	Europe	United Kingdom	0	2013	SRP058580	Human
ESC_BA0652AA_AS	North America	United States	California	2012	SRP050539	Bovine
ESC_BA0696AA_AS	Europe	Germany	0	2011	SRP008458	Human
ESC_BA0702AA_AS	Europe	United Kingdom	0	2010	SRP058580	Human
ESC_BA0876AA_AS	Europe	Sweden	0	0	ERP001213	Human
ESC_BA0935AA_AS	North America	United States	California	2013	SRP050539	Bovine
ESC_BA0981AA_AS	North America	United States	0	1982	SRP052993	Human
ESC_BA0988AA_AS	North America	United States	Texas	2012	SRP050539	Bovine
ESC_BA1121AA_AS	North America	United States	Idaho	2012	SRP050539	Bovine
ESC_BA1201AA_AS	South America	Argentina	Buenos Aires Province	2002	SRP058154	Human
ESC_BA1277AA_AS	Asia	Indonesia	0	0	ERP001213	Bovine
ESC_BA1334AA_AS	North America	United States	Pennsylvania	2008	SRP055428	Human
ESC_BA1350AA_AS	Europe	Germany	0	2011	SRP008458	Human
ESC_BA1659AA_AS	North America	United States	California	2012	SRP050539	Bovine
ESC_BA1793AA_AS	North America	United States	New York	2012	SRP041719	Plant
ESC_BA1963AA_AS	North America	United States	Illinois	2015	SRP050539	Bovine
ESC_BA1975AA_AS	North America	United States	California	2013	SRP050539	Bovine
ESC_BA2064AA_AS	North America	United States	Massachusetts	0	ERP001213	Human
ESC_BA2094AA_AS	Europe	Germany	Berlin	2009	ERP001213	Bovine
ESC_BA2115AA_AS	North America	United States	California	2013	SRP050539	Bovine
ESC_BA2140AA_AS	South America	Argentina	La Pampa Province	2008	SRP058154	Bovine
ESC_BA2284AA_AS	Europe	Germany	0	2003	ERP004069	Human
ESC_BA2325AA_AS	North America	United States	Utah	2012	SRP050539	Bovine
ESC_BA2370AA_AS	North America	United States	Pennsylvania	2009	SRP055428	Human
ESC_BA2436AA_AS	Europe	Germany	0	2011	SRP008458	Human
ESC_BA2625AA_AS	0	0	0	0	ERP001161	0
ESC_BA2671AA_AS	South America	Argentina	Buenos Aires Province	2006	SRP058154	Human
ESC_BA2676AA_AS	North America	Canada	0	0	ERP001213	Bovine
ESC_BA2720AA_AS	North America	Canada	0	1995	SRP052916	0
ESC_BA2726AA_AS	Asia	Turkey	0	1990	SRP020477	Human
ESC_BA2773AA_AS	Europe	United Kingdom	0	2010	SRP058580	Human
ESC_BA2779AA_AS	North America	United States	New York	2002	SRP041719	Bovine
ESC_BA2923AA_AS	Europe	United Kingdom	0	2012	SRP058580	Human
ESC_BA3111AA_AS	Europe	Germany	Hesse	1994	ERP001213	Bovine
ESC_BA3114AA_AS	Europe	Germany	Hesse	1994	ERP001213	Bovine
ESC_BA3176AA_AS	Europe	United Kingdom	0	2009	SRP058580	Human
ESC_BA3187AA_AS	North America	United States	California	2013	SRP050539	Bovine
ESC_BA3205AA_AS	North America	United States	Texas	2013	SRP050539	Bovine
ESC_BA3234AA_AS	South America	Argentina	La Pampa Province	2008	SRP058154	Human
ESC_BA3431AA_AS	North America	United States	Pennsylvania	2007	SRP055428	Human
ESC_BA3470AA_AS	Europe	Sweden	0	0	ERP001213	Human
ESC_BA3534AA_AS	Europe	United Kingdom	0	2012	SRP058580	Human
ESC_BA3688AA_AS	North America	United States	California	2014	SRP050539	Bovine
ESC_BA3699AA_AS	South America	Argentina	Buenos Aires Province	2007	SRP058154	Human
ESC_BA3707AA_AS	Europe	Germany	0	2005	ERP004069	Human
ESC_BA4034AA_AS	Europe	Germany	Hamburg	2011	SRP045756	Human
ESC_BA4141AA_AS	North America	United States	0	0	SRP046387	0
ESC_BA4188AA_AS	Europe	Germany	0	2011	SRP008458	Human
ESC_BA4207AA_AS	South America	Argentina	Buenos Aires Province	2002	SRP058154	Bovine
ESC_BA4450AA_AS	North America	United States	Illinois	2012	SRP050539	Bovine
ESC_BA4490AA_AS	South America	Argentina	Buenos Aires Province	2007	SRP058154	Human
ESC_BA4491AA_AS	North America	United States	Texas	2015	SRP050539	Bovine
ESC_BA4576AA_AS	North America	United States	Texas	2013	SRP050539	Bovine
ESC_BA4596AA_AS	North America	Canada	0	2007	SRP052916	0
ESC_BA4693AA_AS	North America	Canada	0	2003	SRP052916	0
ESC_BA4742AA_AS	Europe	United Kingdom	0	2013	SRP058580	Human
ESC_BA5163AA_AS	North America	United States	California	2012	SRP050539	Bovine
ESC_BA5573AA_AS	Europe	United Kingdom	0	2009	SRP058580	Human
ESC_BA5592AA_AS	North America	United States	Pennsylvania	2008	SRP055428	Human
ESC_BA5875AA_AS	0	0	0	0	SRP017805	0
ESC_BA6109AA_AS	North America	Canada	0	2010	SRP052916	0
ESC_BA6248AA_AS	North America	United States	California	0	ERP001213	Ovine/Goat (Caprinae)
ESC_BA6287AA_AS	Europe	Germany	Berlin	2008	ERP001213	Bovine
ESC_BA6633AA_AS	North America	United States	Texas	2013	SRP050539	Bovine
ESC_BA6922AA_AS	Europe	United Kingdom	0	2011	SRP058580	Human
ESC_BA6954AA_AS	North America	United States	California	2013	SRP050539	Bovine
ESC_BA6974AA_AS	Europe	Germany	0	2011	SRP008458	Human
ESC_BA7044AA_AS	North America	United States	Pennsylvania	2006	SRP055428	Human
ESC_BA7545AA_AS	Europe	United Kingdom	England	2014	SRP041317	Human
ESC_BA7868AA_AS	North America	United States	California	2012	SRP050539	Bovine
ESC_BA8009AA_AS	North America	United States	0	2012	SRP046387	0
ESC_BA8053AA_AS	Africa	Tunisia	0	2010	SRP008458	Human
ESC_BA8097AA_AS	North America	United States	Texas	2013	SRP050539	Bovine
ESC_BA8620AA_AS	Europe	United Kingdom	England	2014	SRP041317	Human
ESC_BA8719AA_AS	Europe	Germany	Hesse	0	ERP001213	Bovine
ESC_BA8845AA_AS	Asia	Indonesia	0	0	ERP001213	Bovine
ESC_BA9064AA_AS	Europe	United Kingdom	0	2012	SRP058580	Human
ESC_BA9207AA_AS	North America	United States	Wisconsin	2015	SRP050539	Bovine
ESC_BA9247AA_AS	Asia	Turkey	0	2011	SRP027352	Human
ESC_BA9322AA_AS	North America	United States	California	2013	SRP050539	Bovine
ESC_BA9413AA_AS	North America	United States	New York	2003	SRP041719	Bovine
ESC_BA9474AA_AS	North America	United States	Idaho	2012	SRP050539	Bovine
ESC_BA9644AA_AS	North America	United States	Utah	2012	SRP050539	Bovine
ESC_BA9731AA_AS	North America	United States	New York	2002	SRP041719	Bovine
ESC_BA9769AA_AS	North America	United States	New York	2002	SRP041719	Bovine
ESC_BA9811AA_AS	Europe	Germany	0	2009	ERP004069	Human
ESC_BA9854AA_AS	Europe	Germany	North Rhine-Westphalia	2011	SRP026629	Human
ESC_BC0582AA_AS	North America	United States	0	2021	SRP046387	0
ESC_BC0584AA_AS	North America	United States	0	2021	SRP046387	0
ESC_BC0585AA_AS	North America	United States	0	2021	SRP046387	0
ESC_BC0639AA_AS	0	0	0	2021	SRP161673	Poultry
ESC_BC0652AA_AS	0	0	0	2021	SRP161673	Poultry
ESC_BC0793AA_AS	North America	United States	0	2021	SRP046387	0
ESC_BC0794AA_AS	North America	United States	0	2021	SRP046387	0
ESC_BC0795AA_AS	North America	United States	0	2021	SRP046387	0
ESC_BC0796AA_AS	North America	United States	0	2021	SRP046387	0
ESC_BC1130AA_AS	Europe	Belgium	0	2013	SRP329089	Poultry
ESC_BC1131AA_AS	Europe	Belgium	0	2013	SRP329089	Poultry
ESC_BC1139AA_AS	North America	United States	0	2021	SRP046387	0
ESC_BC1140AA_AS	North America	United States	0	2021	SRP046387	0
ESC_BC1141AA_AS	North America	United States	0	2021	SRP046387	0
ESC_BC1143AA_AS	North America	United States	0	2021	SRP046387	0
ESC_BC1149AA_AS	North America	United States	0	2021	SRP046387	0
ESC_BC1199AA_AS	North America	United States	0	2021	SRP046387	0
ESC_BC2008AA_AS	North America	United States	0	2021	SRP046387	0
ESC_BC2009AA_AS	North America	United States	0	2021	SRP046387	0
ESC_BC2011AA_AS	North America	United States	0	2021	SRP046387	0
ESC_BC2012AA_AS	North America	United States	0	2021	SRP046387	0
ESC_BC2013AA_AS	North America	United States	0	2021	SRP046387	0
ESC_BC2014AA_AS	North America	United States	0	2021	SRP046387	0
ESC_BC2015AA_AS	North America	United States	0	2021	SRP046387	0
ESC_BC5296AA_AS	North America	United States	0	2021	SRP046387	0
ESC_BC5297AA_AS	North America	United States	0	2021	SRP046387	0
ESC_BC5298AA_AS	North America	United States	0	2021	SRP046387	0
ESC_BC5299AA_AS	North America	United States	0	2021	SRP046387	0
ESC_BC5300AA_AS	North America	United States	0	2021	SRP046387	0
ESC_BC5301AA_AS	North America	United States	0	2021	SRP046387	0
ESC_BC5303AA_AS	North America	United States	0	2021	SRP046387	0
ESC_BC5305AA_AS	North America	United States	Kentucky	2021	SRP121361	Canine
ESC_BC5306AA_AS	North America	United States	Kentucky	2021	SRP121361	Canine
ESC_BC5307AA_AS	North America	United States	Kentucky	2021	SRP121361	Canine
ESC_BC5308AA_AS	North America	United States	Pennsylvania	2021	SRP121361	Canine
ESC_BC5309AA_AS	North America	United States	Ohio	2021	SRP121361	Canine
ESC_BC5310AA_AS	North America	United States	Pennsylvania	2021	SRP121361	Canine
ESC_BC5311AA_AS	North America	United States	Connecticut	2021	SRP121361	Canine
ESC_BC5312AA_AS	North America	United States	Pennsylvania	2021	SRP121361	Canine
ESC_BC5314AA_AS	North America	United States	Kentucky	2021	SRP121361	Canine
ESC_BC5315AA_AS	North America	United States	Kentucky	2021	SRP121361	Canine
ESC_BC5316AA_AS	North America	United States	0	2021	SRP046387	0
ESC_BC5327AA_AS	North America	United States	0	2021	SRP046387	0
ESC_BC5453AA_AS	North America	United States	0	2021	SRP046387	0
ESC_BC5489AA_AS	North America	United States	0	2021	SRP046387	0
ESC_BC5513AA_AS	0	0	0	2021	SRP161673	Poultry
ESC_BC5514AA_AS	0	0	0	2021	SRP161673	Poultry
ESC_BC5569AA_AS	North America	United States	0	2021	SRP046387	0
ESC_BC6424AA_AS	North America	United States	0	2021	SRP046387	0
ESC_BC6432AA_AS	North America	United States	0	2021	SRP046387	0
ESC_BC6433AA_AS	North America	United States	0	2021	SRP046387	0
ESC_BC6434AA_AS	North America	United States	0	2021	SRP046387	0
ESC_BC6435AA_AS	North America	United States	0	2021	SRP046387	0
ESC_BC6436AA_AS	North America	United States	0	2021	SRP046387	0
ESC_BC6437AA_AS	North America	United States	0	2021	SRP046387	0
ESC_BC6438AA_AS	North America	United States	0	2021	SRP046387	0
ESC_BC6620AA_AS	North America	United States	0	2021	SRP046387	0
ESC_BC6621AA_AS	North America	United States	0	2021	SRP046387	0
ESC_BC6622AA_AS	North America	United States	0	2021	SRP046387	0
ESC_BC6623AA_AS	North America	United States	0	2021	SRP046387	0
ESC_BC6754AA_AS	0	0	0	2021	SRP161673	Poultry
ESC_BC6765AA_AS	North America	United States	0	2021	SRP046387	0
ESC_BC6766AA_AS	North America	United States	0	2021	SRP046387	0
ESC_BC6767AA_AS	North America	United States	0	2021	SRP046387	0
ESC_BC8980AA_AS	North America	United States	0	2021	SRP046387	0
ESC_BC9155AA_AS	North America	United States	0	2021	SRP046387	0
ESC_BC9156AA_AS	North America	United States	0	2021	SRP046387	0
ESC_BC9157AA_AS	North America	United States	0	2021	SRP046387	0
ESC_BC9175AA_AS	0	0	0	2021	SRP161673	Poultry
ESC_BC9191AA_AS	North America	United States	0	2021	SRP046387	0
ESC_BC9193AA_AS	North America	United States	0	2021	SRP046387	0
ESC_BC9194AA_AS	North America	United States	0	2021	SRP046387	0
ESC_BC9195AA_AS	North America	United States	0	2021	SRP046387	0
ESC_BC9197AA_AS	North America	United States	0	2021	SRP046387	0
ESC_BC9198AA_AS	North America	United States	0	2021	SRP046387	0
ESC_BC9199AA_AS	North America	United States	0	2021	SRP046387	0
ESC_BC9200AA_AS	North America	United States	0	2021	SRP046387	0
ESC_BC9568AA_AS	North America	United States	0	2012	SRP342546	Bovine
ESC_BC9569AA_AS	North America	United States	0	2012	SRP342546	Bovine
ESC_BC9570AA_AS	North America	United States	0	2012	SRP342546	Bovine
ESC_BC9571AA_AS	North America	United States	0	2021	SRP046387	0
ESC_BC9630AA_AS	0	0	0	2021	SRP161673	Poultry
ESC_BC9631AA_AS	0	0	0	2021	SRP161673	Poultry
ESC_BC9635AA_AS	0	0	0	2021	SRP161673	Poultry
ESC_BC9769AA_AS	North America	United States	0	2021	SRP046387	0
ESC_BC9770AA_AS	North America	United States	0	2022	SRP046387	0
ESC_BC9775AA_AS	North America	United States	0	2021	SRP046387	0
ESC_BC9842AA_AS	North America	United States	0	2021	SRP046387	0
ESC_CA0124AA_AS	North America	United States	Virginia	2013	SRP049349	Dairy
ESC_CA0144AA_AS	North America	United States	Virginia	2006	SRP049349	Water/River
ESC_CA0152AA_AS	North America	United States	Wisconsin	2015	SRP050539	Bovine
ESC_CA0768AA_AS	North America	United States	Texas	2015	SRP050539	Bovine
ESC_CA0854AA_AS	South America	Argentina	0	2006	SRP058154	Human
ESC_CA0919AA_AS	Europe	Germany	Baden-Württemberg	2011	SRP026630	Human
ESC_CA1002AA_AS	North America	United States	Pennsylvania	2009	SRP055428	Human
ESC_CA1090AA_AS	Europe	United Kingdom	0	2012	SRP058580	Human
ESC_CA1107AA_AS	Europe	United Kingdom	0	2009	SRP058580	Human
ESC_CA1404AA_AS	North America	United States	Pennsylvania	2008	SRP055428	Human
ESC_CA1477AA_AS	North America	United States	California	2013	SRP050539	Bovine
ESC_CA1564AA_AS	North America	United States	New York	2002	SRP041719	Water/River
ESC_CA1744AA_AS	Europe	United Kingdom	0	2012	SRP058580	Human
ESC_CA1896AA_AS	North America	United States	Wisconsin	2015	SRP050539	Bovine
ESC_CA2007AA_AS	North America	United States	Texas	2013	SRP050539	Bovine
ESC_CA2012AA_AS	North America	United States	Connecticut	2014	SRP050539	Bovine
ESC_CA2124AA_AS	North America	United States	California	2014	SRP050539	Bovine
ESC_CA2127AA_AS	North America	United States	Washington	2015	SRP050539	Bovine
ESC_CA2271AA_AS	Europe	0	0	0	ERP003992	0
ESC_CA2524AA_AS	North America	United States	New York	2011	SRP041719	Plant
ESC_CA2629AA_AS	North America	United States	California	2013	SRP050539	Bovine
ESC_CA2784AA_AS	North America	United States	Pennsylvania	2007	SRP055428	Human
ESC_CA2873AA_AS	Europe	Belgium	0	0	ERP001213	Bovine
ESC_CA2993AA_AS	Europe	Germany	Schleswig-Holstein	2011	SRP026633	Human
ESC_CA3013AA_AS	Europe	Germany	0	2011	SRP008458	Human
ESC_CA3082AA_AS	Europe	Germany	0	2011	SRP026637	Human
ESC_CA3173AA_AS	Europe	Germany	Hesse	1995	ERP001213	Bovine
ESC_CA3182AA_AS	North America	United States	Pennsylvania	2008	SRP055428	Human
ESC_CA3238AA_AS	North America	United States	California	2013	SRP050539	Bovine
ESC_CA3412AA_AS	Europe	United Kingdom	0	2012	SRP058580	Human
ESC_CA3416AA_AS	North America	United States	California	2012	SRP050539	Bovine
ESC_CA3512AA_AS	Europe	Germany	0	2011	SRP026636	Human
ESC_CA3533AA_AS	North America	United States	Virginia	2008	SRP049349	Bovine
ESC_CA3586AA_AS	North America	United States	California	2013	SRP050539	Bovine
ESC_CA3616AA_AS	Europe	United Kingdom	0	2012	SRP058580	Human
ESC_CA3752AA_AS	Europe	Germany	Hesse	2002	ERP001213	Bovine
ESC_CA3925AA_AS	North America	United States	Illinois	2012	SRP050539	Bovine
ESC_CA4014AA_AS	North America	United States	Washington	0	ERP001213	Primate
ESC_CA4082AA_AS	Africa	Algeria	Alger	2011	SRP027348	Human
ESC_CA4332AA_AS	North America	United States	Pennsylvania	2007	SRP055428	Human
ESC_CA4428AA_AS	South America	Argentina	Mendoza Province	2005	SRP058154	Human
ESC_CA4444AA_AS	Europe	Germany	Berlin	2011	SRP026635	Human
ESC_CA4491AA_AS	North America	United States	Texas	2012	SRP050539	Bovine
ESC_CA4546AA_AS	Europe	France	0	2011	SRP027351	Human
ESC_CA4626AA_AS	North America	United States	Pennsylvania	2012	SRP050539	Bovine
ESC_CA4653AA_AS	Europe	Germany	Hesse	1993	ERP001213	Bovine
ESC_CA4695AA_AS	North America	United States	Utah	2012	SRP050539	Bovine
ESC_CA4921AA_AS	Europe	Germany	Bremen	2011	SRP026628	Human
ESC_CA4945AA_AS	South America	Argentina	Chubut Province	2006	SRP058154	Human
ESC_CA5004AA_AS	Europe	Germany	Mecklenburg-Vorpommern	2011	SRP026634	Human
ESC_CA5018AA_AS	Europe	United Kingdom	0	2013	SRP058580	Human
ESC_CA5189AA_AS	Europe	France	0	2011	SRP008044	Human
ESC_CA5299AA_AS	Europe	Germany	0	2011	SRP008034	Human
ESC_CA5363AA_AS	Europe	Germany	0	2011	SRP008458	Human
ESC_CA5381AA_AS	Europe	Germany	Schleswig-Holstein	2011	SRP026632	Human
ESC_CA5474AA_AS	Asia	Japan	0	0	DRP001478	0
ESC_CA5490AA_AS	Europe	Germany	Hesse	2007	ERP001213	Bovine
ESC_CA5494AA_AS	North America	Canada	0	2014	SRP052916	0
ESC_CA5520AA_AS	North America	United States	Pennsylvania	2009	SRP055428	Human
ESC_CA5586AA_AS	South America	Argentina	0	2014	SRP058154	Human
ESC_CA5860AA_AS	Europe	France	0	2011	SRP027353	Human
ESC_CA5889AA_AS	Europe	Germany	0	2002	ERP004069	Human
ESC_CA5918AA_AS	North America	United States	New York	2012	SRP050539	Bovine
ESC_CA6106AA_AS	North America	United States	Pennsylvania	2008	SRP055428	Human
ESC_CA6134AA_AS	Europe	Germany	Saxony-Anhalt	2011	SRP026631	Human
ESC_CA6263AA_AS	North America	United States	California	2012	SRP042343	Plant
ESC_CA6510AA_AS	North America	United States	California	2011	SRP042343	Plant
ESC_CA6521AA_AS	North America	Canada	0	2007	SRP052916	0
ESC_CB1593AA_AS	North America	United States	0	0	SRP046387	0
ESC_CB2670AA_AS	Europe	Netherlands	0	2017	ERP115319	0
ESC_CB2676AA_AS	Europe	Netherlands	0	2016	ERP115319	0
ESC_CB2677AA_AS	Europe	Netherlands	0	2016	ERP115319	0
ESC_CB2688AA_AS	Europe	Netherlands	0	2016	ERP115319	0
ESC_CB2690AA_AS	Europe	Netherlands	0	2016	ERP115319	0
ESC_CB2691AA_AS	Europe	Netherlands	0	2016	ERP115319	0
ESC_CB2693AA_AS	Europe	Netherlands	0	2016	ERP115319	0
ESC_CB2697AA_AS	Europe	Netherlands	0	2017	ERP115319	0
ESC_CB2704AA_AS	Europe	Netherlands	0	2016	ERP115319	0
ESC_CB2706AA_AS	Europe	Netherlands	0	2017	ERP115319	0
ESC_CB2707AA_AS	Europe	Netherlands	0	2016	ERP115319	0
ESC_CB2711AA_AS	Europe	Netherlands	0	2016	ERP115319	0
ESC_CB2714AA_AS	Europe	Netherlands	0	2017	ERP115319	0
ESC_CB2718AA_AS	Europe	Netherlands	0	2017	ERP115319	0
ESC_CB2723AA_AS	Europe	Netherlands	0	2017	ERP115319	0
ESC_CB2736AA_AS	Europe	Netherlands	0	2017	ERP115319	0
ESC_CB2739AA_AS	Europe	Netherlands	0	2017	ERP115319	0
ESC_CB4152AA_AS	North America	United States	0	0	SRP046387	0
ESC_CB4447AA_AS	Europe	United Kingdom	0	2019	SRP071789	Human
ESC_CB4741AA_AS	Europe	Denmark	0	2019	ERP105371	Human
ESC_CB8650AA_AS	Oceania	Australia	0	2017	SRP217410	Human
ESC_CB8652AA_AS	Oceania	Australia	0	2019	SRP217428	Human
ESC_CB8843AA_AS	North America	United States	Colorado	1980	SRP101500	Swine
ESC_CB9015AA_AS	North America	United States	Colorado	2003	SRP101500	Avian
ESC_CC1213AA_AS	0	0	0	2021	SRP161673	Poultry
ESC_CC1214AA_AS	0	0	0	2021	SRP161673	Poultry
ESC_CC1216AA_AS	0	0	0	2021	SRP161673	Poultry
ESC_CC1217AA_AS	North America	United States	0	2022	SRP046387	0
ESC_CC1218AA_AS	North America	United States	0	2022	SRP046387	0
ESC_CC1219AA_AS	North America	United States	0	2022	SRP046387	0
ESC_CC1220AA_AS	North America	United States	0	2022	SRP046387	0
ESC_CC1356AA_AS	North America	United States	0	2022	SRP046387	0
ESC_CC1562AA_AS	North America	United States	0	2022	SRP046387	0
ESC_CC1564AA_AS	North America	United States	Texas	2021	SRP121361	Canine
ESC_CC1567AA_AS	North America	United States	Texas	2021	SRP121361	Canine
ESC_CC1568AA_AS	North America	United States	Texas	2021	SRP121361	Canine
ESC_CC1570AA_AS	North America	United States	Kansas	2021	SRP121361	Canine
ESC_CC1571AA_AS	North America	United States	Kansas	2021	SRP121361	Canine
ESC_CC1572AA_AS	North America	United States	Kansas	2021	SRP121361	Canine
ESC_CC1573AA_AS	North America	United States	Kansas	2021	SRP121361	Canine
ESC_CC1807AA_AS	0	0	0	2021	SRP161673	Poultry
ESC_CC1808AA_AS	0	0	0	2021	SRP161673	Bovine
ESC_CC1810AA_AS	0	0	0	2021	SRP161673	Bovine
ESC_CC2014AA_AS	North America	United States	Missouri	2016	SRP357586	Bovine
ESC_CC2037AA_AS	North America	United States	0	2022	SRP046387	0
ESC_CC2150AA_AS	North America	United States	Missouri	2015	SRP357586	Bovine
ESC_CC2151AA_AS	0	0	0	2021	SRP161673	Poultry
ESC_CC2153AA_AS	0	0	0	2021	SRP161673	Poultry
ESC_CC2232AA_AS	North America	United States	0	2022	SRP046387	0
ESC_CC2233AA_AS	North America	United States	0	2022	SRP046387	0
ESC_CC2234AA_AS	North America	United States	0	2022	SRP046387	0
ESC_CC2393AA_AS	North America	United States	0	2022	SRP046387	0
ESC_CC2394AA_AS	North America	United States	0	2022	SRP046387	0
ESC_CC2395AA_AS	North America	United States	0	2022	SRP046387	0
ESC_CC2396AA_AS	North America	United States	0	2021	SRP046387	0
ESC_CC2458AA_AS	North America	United States	0	2022	SRP046387	0
ESC_CC2459AA_AS	North America	United States	0	2022	SRP046387	0
ESC_CC2460AA_AS	North America	United States	0	2022	SRP046387	0
ESC_CC2720AA_AS	0	0	0	2021	SRP161673	Poultry
ESC_CC2740AA_AS	0	0	0	2021	SRP161673	Poultry
ESC_CC2745AA_AS	0	0	0	2021	SRP161673	Poultry
ESC_CC2916AA_AS	North America	United States	0	2022	SRP046387	0
ESC_CC2917AA_AS	North America	United States	0	2022	SRP046387	0
ESC_CC2918AA_AS	North America	United States	0	2022	SRP046387	0
ESC_CC2919AA_AS	North America	United States	0	2022	SRP046387	0
ESC_CC2920AA_AS	North America	United States	0	2021	SRP046387	0
ESC_CC3104AA_AS	North America	United States	0	2022	SRP046387	0
ESC_CC3105AA_AS	North America	United States	0	2022	SRP046387	0
ESC_CC3106AA_AS	North America	United States	0	2022	SRP046387	0
ESC_CC3107AA_AS	North America	United States	0	2022	SRP046387	0
ESC_CC3359AA_AS	North America	United States	0	2022	SRP046387	0
ESC_CC3483AA_AS	North America	United States	0	2022	SRP046387	0
ESC_CC3486AA_AS	North America	United States	0	2022	SRP046387	0
ESC_CC3490AA_AS	North America	United States	0	2022	SRP046387	0
ESC_CC3492AA_AS	North America	United States	0	2022	SRP046387	0
ESC_CC3494AA_AS	North America	United States	0	2022	SRP046387	0
ESC_CC3495AA_AS	North America	United States	0	2022	SRP046387	0
ESC_CC3519AA_AS	North America	United States	0	2022	SRP046387	0
ESC_CC4690AA_AS	North America	United States	0	2022	SRP046387	0
ESC_CC4692AA_AS	North America	United States	0	2022	SRP046387	0
ESC_CC4695AA_AS	North America	United States	0	2022	SRP046387	0
ESC_CC4696AA_AS	North America	United States	0	2022	SRP046387	0
ESC_CC4700AA_AS	0	0	0	2021	SRP161673	Poultry
ESC_CC4701AA_AS	0	0	0	2021	SRP161673	Poultry
ESC_CC4703AA_AS	0	0	0	2021	SRP161673	Bovine
ESC_CC4704AA_AS	0	0	0	2021	SRP161673	Poultry
ESC_CC4705AA_AS	0	0	0	2021	SRP161673	Poultry
ESC_CC4706AA_AS	0	0	0	2021	SRP161673	Bovine
ESC_CC4707AA_AS	0	0	0	2021	SRP161673	Poultry
ESC_CC4709AA_AS	0	0	0	2021	SRP161673	Poultry
ESC_CC4751AA_AS	South America	Brazil	Sao Paulo	2007	SRP361684	Human
ESC_CC4778AA_AS	North America	United States	0	2022	SRP046387	0
ESC_CC4806AA_AS	North America	United States	0	2022	SRP046387	0
ESC_CC4809AA_AS	0	0	0	2021	SRP161673	Poultry
ESC_CC4812AA_AS	0	0	0	2021	SRP161673	Poultry
ESC_CC4813AA_AS	0	0	0	2021	SRP161673	Poultry
ESC_CC4818AA_AS	North America	United States	0	2022	SRP046387	0
ESC_CC4819AA_AS	North America	United States	0	2022	SRP046387	0
ESC_CC5005AA_AS	North America	United States	0	2022	SRP046387	0
ESC_CC5008AA_AS	North America	United States	0	2022	SRP046387	0
ESC_CC6154AA_AS	North America	United States	0	2022	SRP046387	0
ESC_CC6155AA_AS	North America	United States	0	2022	SRP046387	0
ESC_CC6156AA_AS	North America	United States	0	2022	SRP046387	0
ESC_CC6213AA_AS	North America	United States	0	2022	SRP046387	0
ESC_CC6215AA_AS	North America	United States	0	2022	SRP046387	0
ESC_CC6216AA_AS	North America	United States	0	2022	SRP046387	0
ESC_CC6253AA_AS	0	0	0	2021	SRP161673	Poultry
ESC_CC6256AA_AS	0	0	0	2021	SRP161673	Poultry
ESC_CC6258AA_AS	0	0	0	2022	SRP161673	Poultry
ESC_CC6259AA_AS	0	0	0	2022	SRP161673	Poultry
ESC_CC6260AA_AS	0	0	0	2021	SRP161673	Poultry
ESC_CC6516AA_AS	North America	United States	0	2022	SRP046387	0
ESC_CC6548AA_AS	North America	United States	0	2022	SRP046387	0
ESC_CC6549AA_AS	North America	United States	0	2022	SRP046387	0
ESC_CC6764AA_AS	0	0	0	2022	SRP161673	Swine
ESC_CC6765AA_AS	0	0	0	2022	SRP161673	Poultry
ESC_CC6767AA_AS	0	0	0	2022	SRP161673	Poultry
ESC_CC6768AA_AS	0	0	0	2022	SRP161673	Poultry
ESC_CC6769AA_AS	0	0	0	2022	SRP161673	Poultry
ESC_CC6770AA_AS	0	0	0	2022	SRP161673	Poultry
ESC_CC6772AA_AS	North America	United States	0	2022	SRP046387	0
ESC_CC6774AA_AS	North America	United States	0	2022	SRP046387	0
ESC_CC7311AA_AS	North America	United States	0	2022	SRP046387	0
ESC_CC7312AA_AS	North America	United States	0	2022	SRP046387	0
ESC_CC7389AA_AS	North America	United States	0	2022	SRP046387	0
ESC_CC7390AA_AS	North America	United States	0	2022	SRP046387	0
ESC_CC7391AA_AS	North America	United States	0	2022	SRP046387	0
ESC_CC7392AA_AS	North America	United States	0	2022	SRP046387	0
ESC_CC7589AA_AS	North America	United States	0	2022	SRP046387	0
ESC_CC7677AA_AS	North America	United States	0	2022	SRP046387	0
ESC_CC7679AA_AS	North America	United States	0	2022	SRP046387	0
ESC_CC8175AA_AS	North America	United States	0	2022	SRP046387	0
ESC_CC8176AA_AS	North America	United States	0	2022	SRP046387	0
ESC_CC8261AA_AS	North America	United States	0	2022	SRP046387	0
ESC_CC8262AA_AS	North America	United States	0	2022	SRP046387	0
ESC_CC8264AA_AS	North America	United States	0	2022	SRP046387	0
ESC_CC8265AA_AS	North America	United States	0	2022	SRP046387	0
ESC_CC8266AA_AS	North America	United States	0	2022	SRP046387	0
ESC_CC8279AA_AS	0	0	0	2022	SRP161673	Poultry
ESC_CC8280AA_AS	0	0	0	2022	SRP161673	Poultry
ESC_CC8300AA_AS	North America	United States	0	2022	SRP046387	0
ESC_CC8315AA_AS	Europe	Netherlands	0	2020	ERP134158	Human
ESC_CC8316AA_AS	Europe	Netherlands	0	2019	ERP134158	Human
ESC_CC8317AA_AS	Europe	Netherlands	0	2017	ERP134158	Swine
ESC_CC8369AA_AS	North America	United States	0	2022	SRP046387	0
ESC_CC8370AA_AS	North America	United States	0	2022	SRP046387	0
ESC_CC8371AA_AS	North America	United States	0	2022	SRP046387	0
ESC_CC8373AA_AS	North America	United States	0	2022	SRP046387	0
ESC_CC8374AA_AS	North America	United States	0	2022	SRP046387	0
ESC_CC8375AA_AS	North America	United States	0	2022	SRP046387	0
ESC_CC8568AA_AS	0	Brazil	Sao Paulo	2019	SRP361681	Human
ESC_CC8666AA_AS	North America	United States	0	2022	SRP046387	0
ESC_CC8668AA_AS	North America	United States	0	2022	SRP046387	0
ESC_CC8669AA_AS	North America	United States	0	2022	SRP046387	0
ESC_CC8670AA_AS	North America	United States	0	2022	SRP046387	0
ESC_CC8671AA_AS	North America	United States	0	2022	SRP046387	0
ESC_CC8700AA_AS	North America	United States	0	2022	SRP046387	0
ESC_CC8703AA_AS	0	0	0	2022	SRP161673	Poultry
ESC_CC8704AA_AS	0	0	0	2022	SRP161673	Swine
ESC_CC8706AA_AS	0	0	0	2022	SRP161673	Poultry
ESC_CC8804AA_AS	North America	United States	0	2022	SRP046387	0
ESC_CC8805AA_AS	North America	United States	0	2022	SRP046387	0
ESC_CC8915AA_AS	North America	United States	0	2022	SRP046387	0
ESC_CC8916AA_AS	North America	United States	0	2022	SRP046387	0
ESC_CC8917AA_AS	North America	United States	0	2022	SRP046387	0
ESC_CC8918AA_AS	North America	United States	0	2022	SRP046387	0
ESC_CC8919AA_AS	0	0	0	2022	SRP161673	Poultry
ESC_CC8920AA_AS	0	0	0	2022	SRP161673	Swine
ESC_CC8921AA_AS	0	0	0	2022	SRP161673	Poultry
ESC_CC8966AA_AS	North America	United States	0	2022	SRP046387	0
ESC_CC8967AA_AS	North America	United States	0	2022	SRP046387	0
ESC_CC9016AA_AS	North America	United States	0	2022	SRP046387	0
ESC_CC9017AA_AS	North America	United States	0	2022	SRP046387	0
ESC_CC9018AA_AS	North America	United States	0	2022	SRP046387	0
ESC_CC9125AA_AS	North America	United States	0	2022	SRP046387	0
ESC_CC9179AA_AS	North America	United States	0	2022	SRP046387	0
ESC_CC9206AA_AS	North America	United States	0	2022	SRP046387	0
ESC_CC9232AA_AS	0	Brazil	Sao Paulo	2019	SRP361681	Human
ESC_CC9233AA_AS	0	Brazil	Sao Paulo	2019	SRP361681	Human
ESC_CC9234AA_AS	0	Brazil	Sao Paulo	2019	SRP361681	Human
ESC_CC9235AA_AS	0	Brazil	Sao Paulo	2019	SRP361681	Human
ESC_CC9236AA_AS	0	Brazil	Sao Paulo	2019	SRP361681	Human
ESC_CC9237AA_AS	0	Brazil	Sao Paulo	2020	SRP361681	Human
ESC_CC9238AA_AS	0	Brazil	Sao Paulo	2020	SRP361681	Human
ESC_CC9240AA_AS	0	Brazil	Sao Paulo	2019	SRP361681	Human
ESC_CC9242AA_AS	0	Brazil	Sao Paulo	2020	SRP361681	Human
ESC_CC9246AA_AS	0	Brazil	Sao Paulo	2019	SRP361681	Human
ESC_CC9247AA_AS	0	Brazil	Sao Paulo	2019	SRP361681	Human
ESC_CC9248AA_AS	0	Brazil	Sao Paulo	2019	SRP361681	Human
ESC_CC9249AA_AS	0	Brazil	Sao Paulo	2019	SRP361681	Human
ESC_CC9250AA_AS	0	Brazil	Sao Paulo	2019	SRP361681	Human
ESC_CC9251AA_AS	0	Brazil	Sao Paulo	2019	SRP361681	Human
ESC_CC9253AA_AS	0	Brazil	Sao Paulo	2019	SRP361681	Human
ESC_CC9256AA_AS	0	Brazil	Sao Paulo	2019	SRP361681	Human
ESC_CC9257AA_AS	0	Brazil	Sao Paulo	2019	SRP361681	Human
ESC_CC9259AA_AS	0	Brazil	Sao Paulo	2019	SRP361681	Human
ESC_CC9260AA_AS	0	Brazil	Sao Paulo	2019	SRP361681	Human
ESC_CC9261AA_AS	0	Brazil	Sao Paulo	2019	SRP361681	Human
ESC_CC9263AA_AS	0	Brazil	Sao Paulo	2019	SRP361681	Human
ESC_CC9264AA_AS	0	Brazil	Sao Paulo	2019	SRP361681	Human
ESC_CC9265AA_AS	0	Brazil	Sao Paulo	2019	SRP361681	Human
ESC_CC9266AA_AS	0	Brazil	Sao Paulo	2019	SRP361681	Human
ESC_CC9267AA_AS	0	Brazil	Sao Paulo	2019	SRP361681	Human
ESC_CC9271AA_AS	0	Brazil	Sao Paulo	2019	SRP361681	Human
ESC_CC9276AA_AS	0	Brazil	Sao Paulo	2019	SRP361681	Human
ESC_CC9278AA_AS	0	Brazil	Sao Paulo	2019	SRP361681	Human
ESC_CC9564AA_AS	0	0	0	2021	SRP370584	Human
ESC_CC9566AA_AS	0	0	0	2021	SRP370584	Human
ESC_CC9567AA_AS	0	0	0	2021	SRP370584	Human
ESC_CC9728AA_AS	North America	United States	0	2022	SRP046387	0
ESC_CC9754AA_AS	0	United States	Missouri	2016	SRP357586	Bovine
ESC_CC9755AA_AS	0	United States	Missouri	2014	SRP357586	0
ESC_DB2689AA_AS	Europe	United Kingdom	0	2019	SRP071789	Human
ESC_DC0049AA_AS	North America	United States	0	2022	SRP046387	0
ESC_DC0172AA_AS	North America	United States	0	2022	SRP046387	0
ESC_DC0174AA_AS	North America	United States	0	2022	SRP046387	0
ESC_DC0182AA_AS	North America	United States	0	2022	SRP046387	0
ESC_DC0237AA_AS	North America	United States	0	2022	SRP046387	0
ESC_DC0238AA_AS	North America	United States	0	2022	SRP046387	0
ESC_DC0278AA_AS	0	United States	Kansas	2021	SRP373428	Water/River
ESC_DC0279AA_AS	0	United States	Kansas	2021	SRP373428	Water/River
ESC_DC0286AA_AS	0	United States	Kansas	2021	SRP373428	Water/River
ESC_DC0299AA_AS	North America	United States	0	2022	SRP046387	0
ESC_DC0300AA_AS	North America	United States	0	2022	SRP046387	0
ESC_DC0305AA_AS	0	United States	Missouri	2021	SRP373428	Water/River
ESC_DC0357AA_AS	North America	United States	0	2022	SRP046387	0
ESC_DC0358AA_AS	North America	United States	0	2022	SRP046387	0
ESC_DC0382AA_AS	North America	United States	0	2022	SRP046387	0
ESC_DC0395AA_AS	North America	United States	0	2022	SRP046387	0
ESC_DC0408AA_AS	North America	United States	0	2022	SRP046387	0
ESC_DC1416AA_AS	North America	United States	0	2022	SRP046387	0
ESC_DC1696AA_AS	North America	United States	0	2022	SRP046387	0
ESC_DC1697AA_AS	North America	United States	0	2022	SRP046387	0
ESC_DC1699AA_AS	North America	United States	0	2022	SRP046387	0
ESC_DC1700AA_AS	North America	United States	0	2022	SRP046387	0
ESC_DC1701AA_AS	North America	United States	0	2022	SRP046387	0
ESC_DC1703AA_AS	North America	United States	0	2022	SRP046387	0
ESC_DC1704AA_AS	North America	United States	0	2022	SRP046387	0
ESC_DC1705AA_AS	North America	United States	0	2022	SRP046387	0
ESC_DC1706AA_AS	North America	United States	0	2022	SRP046387	0
ESC_DC1745AA_AS	North America	United States	0	2022	SRP046387	0
ESC_DC1789AA_AS	North America	United States	0	2022	SRP046387	0
ESC_DC1790AA_AS	North America	United States	0	2022	SRP046387	0
ESC_DC2187AA_AS	North America	United States	0	2022	SRP046387	0
ESC_DC2320AA_AS	0	United States	Missouri	2021	SRP373428	Water/River
ESC_DC2321AA_AS	0	United States	Missouri	2021	SRP373428	Water/River
ESC_DC2322AA_AS	0	United States	Missouri	2021	SRP373428	Water/River
ESC_DC2324AA_AS	0	United States	Missouri	2021	SRP373428	Water/River
ESC_DC2346AA_AS	North America	United States	0	2022	SRP046387	0
ESC_DC2347AA_AS	North America	United States	0	2022	SRP046387	0
ESC_DC2348AA_AS	North America	United States	0	2022	SRP046387	0
ESC_DC2349AA_AS	0	United States	Kansas	2021	SRP373428	Water/River
ESC_DC2350AA_AS	0	United States	Missouri	2021	SRP373428	Water/River
ESC_DC2352AA_AS	0	United States	Missouri	2021	SRP373428	Water/River
ESC_DC2354AA_AS	0	United States	Kansas	2021	SRP373428	Water/River
ESC_DC2355AA_AS	0	United States	Missouri	2021	SRP373428	Water/River
ESC_DC2356AA_AS	0	United States	Missouri	2021	SRP373428	Water/River
ESC_DC2357AA_AS	0	United States	Missouri	2021	SRP373428	Water/River
ESC_DC2362AA_AS	0	United States	Missouri	2021	SRP373428	Water/River
ESC_DC2365AA_AS	0	United States	Missouri	2021	SRP373428	Water/River
ESC_DC2367AA_AS	0	United States	Missouri	2021	SRP373428	Water/River
ESC_DC2491AA_AS	0	United States	Missouri	2022	SRP357586	Water/River
ESC_DC2492AA_AS	North America	United States	0	2022	SRP046387	0
ESC_DC2493AA_AS	North America	United States	0	2022	SRP046387	0
ESC_DC2514AA_AS	North America	United States	0	2022	SRP046387	0
ESC_DC2637AA_AS	North America	United States	0	2022	SRP046387	0
ESC_DC2638AA_AS	North America	United States	0	2022	SRP046387	0
ESC_DC2639AA_AS	North America	United States	0	2022	SRP046387	0
ESC_DC2762AA_AS	North America	United States	0	2022	SRP046387	0
ESC_DC2765AA_AS	North America	United States	0	2022	SRP046387	0
ESC_DC2766AA_AS	North America	United States	0	2022	SRP046387	0
ESC_DC2864AA_AS	0	United States	Missouri	2021	SRP373428	Water/River
ESC_DC2865AA_AS	0	United States	Missouri	2021	SRP373428	Water/River
ESC_DC2866AA_AS	0	United States	Missouri	2021	SRP373428	Water/River
ESC_DC2867AA_AS	0	United States	Missouri	2021	SRP373428	Water/River
ESC_DC2868AA_AS	0	United States	Missouri	2021	SRP373428	Water/River
ESC_DC2870AA_AS	0	United States	Missouri	2021	SRP373428	Water/River
ESC_DC2871AA_AS	0	United States	Missouri	2021	SRP373428	Water/River
ESC_DC2872AA_AS	0	United States	Missouri	2021	SRP373428	Water/River
ESC_DC2873AA_AS	0	United States	Missouri	2021	SRP373428	Water/River
ESC_DC2874AA_AS	0	United States	Missouri	2021	SRP373428	Water/River
ESC_DC2875AA_AS	0	United States	Missouri	2021	SRP373428	Water/River
ESC_DC2876AA_AS	0	United States	Missouri	2021	SRP373428	Water/River
ESC_DC2926AA_AS	North America	United States	0	2022	SRP046387	0
ESC_DC2927AA_AS	North America	United States	0	2022	SRP046387	0
ESC_DC2928AA_AS	North America	United States	0	2022	SRP046387	0
ESC_DC3868AA_AS	North America	United States	0	2022	SRP046387	0
ESC_DC3881AA_AS	0	0	0	2022	SRP161673	Poultry
ESC_DC3882AA_AS	0	0	0	2022	SRP161673	Poultry
ESC_DC3955AA_AS	North America	United States	0	2022	SRP046387	0
ESC_DC3970AA_AS	0	United States	Missouri	2021	SRP373428	Water/River
ESC_DC3972AA_AS	0	United States	Missouri	2021	SRP373428	Water/River
ESC_DC3973AA_AS	0	United States	Kansas	2021	SRP373428	Water/River
ESC_DC3974AA_AS	0	United States	Missouri	2021	SRP373428	Water/River
ESC_DC3975AA_AS	0	United States	Missouri	2021	SRP373428	Water/River
ESC_DC3977AA_AS	0	United States	Missouri	2021	SRP373428	Water/River
ESC_DC3979AA_AS	0	United States	Missouri	2021	SRP373428	Water/River
ESC_DC3980AA_AS	0	United States	Missouri	2021	SRP373428	Water/River
ESC_DC3981AA_AS	0	United States	Missouri	2021	SRP373428	Water/River
ESC_DC3982AA_AS	0	United States	Missouri	2021	SRP373428	Water/River
ESC_DC3984AA_AS	0	United States	Missouri	2021	SRP373428	Water/River
ESC_DC3988AA_AS	0	United States	Missouri	2021	SRP373428	Water/River
ESC_DC3989AA_AS	0	United States	Kansas	2021	SRP373428	Water/River
ESC_DC3990AA_AS	0	United States	Missouri	2021	SRP373428	Water/River
ESC_DC3991AA_AS	0	United States	Missouri	2021	SRP373428	Water/River
ESC_DC3993AA_AS	0	United States	Kansas	2021	SRP373428	Water/River
ESC_DC3994AA_AS	0	United States	Missouri	2021	SRP373428	Water/River
ESC_DC3996AA_AS	0	United States	Missouri	2021	SRP373428	Water/River
ESC_DC3998AA_AS	0	United States	Missouri	2021	SRP373428	Water/River
ESC_DC4001AA_AS	0	United States	Missouri	2021	SRP373428	Water/River
ESC_DC4003AA_AS	0	United States	Kansas	2021	SRP373428	Water/River
ESC_DC4004AA_AS	0	United States	Missouri	2021	SRP373428	Water/River
ESC_DC4005AA_AS	0	United States	Missouri	2021	SRP373428	Water/River
ESC_DC4007AA_AS	0	United States	Missouri	2021	SRP373428	Water/River
ESC_DC4011AA_AS	North America	United States	0	2022	SRP046387	0
ESC_DC4013AA_AS	North America	United States	0	2022	SRP046387	0
ESC_DC4014AA_AS	North America	United States	0	2022	SRP046387	0
ESC_DC4015AA_AS	North America	United States	0	2022	SRP046387	0
ESC_DC4016AA_AS	North America	United States	0	2022	SRP046387	0
ESC_DC4018AA_AS	North America	United States	0	2022	SRP046387	0
ESC_DC4019AA_AS	North America	United States	0	2022	SRP046387	0
ESC_DC4020AA_AS	North America	United States	0	2022	SRP046387	0
ESC_DC4031AA_AS	North America	United States	0	2022	SRP046387	0
ESC_DC4155AA_AS	0	Ireland	0	2017	SRP071789	Human
ESC_DC4156AA_AS	0	Ireland	0	2017	SRP071789	Human
ESC_DC4157AA_AS	0	Ireland	0	2017	SRP071789	Human
ESC_DC4158AA_AS	0	United Kingdom	Wales	2021	SRP071789	Human
ESC_DC4159AA_AS	0	United Kingdom	Wales	2021	SRP071789	Human
ESC_DC4160AA_AS	0	United Kingdom	Wales	2018	SRP071789	Human
ESC_DC4161AA_AS	0	United Kingdom	Wales	2021	SRP071789	Human
ESC_DC4162AA_AS	0	United Kingdom	Wales	2020	SRP071789	Human
ESC_DC4163AA_AS	0	United Kingdom	Wales	2019	SRP071789	Human
ESC_DC4164AA_AS	0	United Kingdom	Wales	2019	SRP071789	Human
ESC_DC4165AA_AS	0	Ireland	0	2017	SRP071789	Human
ESC_DC4166AA_AS	0	United Kingdom	Wales	2021	SRP071789	Human
ESC_DC4167AA_AS	0	United Kingdom	Wales	2021	SRP071789	Human
ESC_DC4168AA_AS	0	United Kingdom	Wales	2020	SRP071789	Human
ESC_DC4169AA_AS	0	United Kingdom	Wales	2020	SRP071789	Human
ESC_DC4170AA_AS	0	United Kingdom	Wales	2019	SRP071789	Human
ESC_DC4171AA_AS	0	United Kingdom	Wales	2020	SRP071789	Human
ESC_DC4172AA_AS	0	United Kingdom	Wales	2020	SRP071789	Human
ESC_DC4173AA_AS	0	United Kingdom	Wales	2020	SRP071789	Human
ESC_DC4174AA_AS	0	United Kingdom	Wales	2020	SRP071789	Human
ESC_DC4175AA_AS	0	United Kingdom	Wales	2020	SRP071789	Human
ESC_DC4176AA_AS	0	Ireland	0	2017	SRP071789	Human
ESC_DC4177AA_AS	0	United Kingdom	Wales	2021	SRP071789	Human
ESC_DC4178AA_AS	0	United Kingdom	Wales	2020	SRP071789	Human
ESC_DC4179AA_AS	0	United Kingdom	Northern Ireland	2018	SRP071789	Human
ESC_DC4180AA_AS	0	United Kingdom	Northern Ireland	2018	SRP071789	Human
ESC_DC4181AA_AS	0	United Kingdom	Northern Ireland	2021	SRP071789	Human
ESC_DC4182AA_AS	0	United Kingdom	Northern Ireland	2021	SRP071789	Human
ESC_DC4183AA_AS	0	United Kingdom	Northern Ireland	2021	SRP071789	Human
ESC_DC4184AA_AS	0	United Kingdom	Northern Ireland	2021	SRP071789	Human
ESC_DC4185AA_AS	0	United Kingdom	Northern Ireland	2021	SRP071789	Human
ESC_DC4186AA_AS	0	United Kingdom	Northern Ireland	2021	SRP071789	Human
ESC_DC4187AA_AS	0	Ireland	0	2017	SRP071789	Human
ESC_DC4188AA_AS	0	United Kingdom	Northern Ireland	2021	SRP071789	Human
ESC_DC4189AA_AS	0	United Kingdom	Northern Ireland	2020	SRP071789	Human
ESC_DC4190AA_AS	0	United Kingdom	Northern Ireland	2018	SRP071789	Human
ESC_DC4191AA_AS	0	United Kingdom	Northern Ireland	2018	SRP071789	Human
ESC_DC4192AA_AS	0	Ireland	0	2017	SRP071789	Human
ESC_DC4193AA_AS	0	Ireland	0	2017	SRP071789	Human
ESC_DC4194AA_AS	0	Ireland	0	2017	SRP071789	Human
ESC_DC4195AA_AS	0	Ireland	0	2017	SRP071789	Human
ESC_DC4196AA_AS	0	Ireland	0	2017	SRP071789	Human
ESC_DC4197AA_AS	0	Ireland	0	2017	SRP071789	Human
ESC_DC4198AA_AS	0	Ireland	0	2012	SRP071789	Human
ESC_DC4199AA_AS	0	Ireland	0	2017	SRP071789	Human
ESC_DC4200AA_AS	0	Ireland	0	2017	SRP071789	Human
ESC_DC4201AA_AS	0	Ireland	0	2017	SRP071789	Human
ESC_DC4202AA_AS	0	Ireland	0	2017	SRP071789	Human
ESC_DC4203AA_AS	0	Ireland	0	2017	SRP071789	Human
ESC_DC4204AA_AS	0	Ireland	0	2017	SRP071789	Human
ESC_DC4205AA_AS	0	Ireland	0	2017	SRP071789	Human
ESC_DC4206AA_AS	0	Ireland	0	2017	SRP071789	Human
ESC_DC4207AA_AS	0	Ireland	0	2017	SRP071789	Human
ESC_DC4208AA_AS	0	Ireland	0	2017	SRP071789	Human
ESC_DC4209AA_AS	0	Ireland	0	2017	SRP071789	Human
ESC_DC4210AA_AS	0	Ireland	0	2017	SRP071789	Human
ESC_DC4211AA_AS	0	Ireland	0	2017	SRP071789	Human
ESC_DC4212AA_AS	0	Ireland	0	2017	SRP071789	Human
ESC_DC4213AA_AS	0	Ireland	0	2017	SRP071789	Human
ESC_DC4214AA_AS	0	Ireland	0	2017	SRP071789	Human
ESC_DC4215AA_AS	0	Ireland	0	2017	SRP071789	Human
ESC_DC4216AA_AS	0	Ireland	0	2017	SRP071789	Human
ESC_DC4217AA_AS	0	Ireland	0	2017	SRP071789	Human
ESC_DC4218AA_AS	0	Ireland	0	2017	SRP071789	Human
ESC_DC4219AA_AS	0	Ireland	0	2017	SRP071789	Human
ESC_DC4220AA_AS	Europe	United Kingdom	England	2021	SRP071789	Human
ESC_DC4221AA_AS	Europe	United Kingdom	England	2021	SRP071789	Human
ESC_DC4273AA_AS	North America	United States	0	2022	SRP046387	0
ESC_DC5366AA_AS	North America	United States	0	2022	SRP046387	0
ESC_DC5367AA_AS	North America	United States	0	2022	SRP046387	0
ESC_DC5368AA_AS	North America	United States	0	2022	SRP046387	0
ESC_DC5391AA_AS	North America	United States	0	2022	SRP046387	0
ESC_DC5392AA_AS	North America	United States	0	2022	SRP046387	0
ESC_DC5579AA_AS	North America	United States	0	2022	SRP046387	0
ESC_DC5580AA_AS	North America	United States	0	2022	SRP046387	0
ESC_DC5581AA_AS	North America	United States	0	2022	SRP046387	0
ESC_DC5583AA_AS	North America	United States	0	2022	SRP046387	0
ESC_DC5829AA_AS	North America	United States	0	2022	SRP046387	0
ESC_DC5830AA_AS	North America	United States	0	2022	SRP046387	0
ESC_DC5831AA_AS	North America	United States	0	2022	SRP046387	0
ESC_DC5832AA_AS	North America	United States	0	2022	SRP046387	0
ESC_DC5833AA_AS	North America	United States	0	2022	SRP046387	0
ESC_DC5834AA_AS	North America	United States	0	2022	SRP046387	0
ESC_DC5836AA_AS	North America	United States	0	2022	SRP046387	0
ESC_DC5918AA_AS	North America	United States	0	2022	SRP046387	0
ESC_DC7801AA_AS	Oceania	Australia	South Australia	2019	SRP363324	ND/Others
ESC_DC7804AA_AS	Oceania	Australia	South Australia	2019	SRP363324	ND/Others
ESC_DC7805AA_AS	Oceania	Australia	South Australia	2019	SRP363324	ND/Others
ESC_DC7809AA_AS	Oceania	Australia	South Australia	2018	SRP363324	ND/Others
ESC_DC7811AA_AS	Oceania	Australia	South Australia	2019	SRP363324	ND/Others
ESC_DC7889AA_AS	Oceania	Australia	South Australia	2019	SRP363324	ND/Others
ESC_DC8677AA_AS	Europe	Italy	0	2015	ERP133390	Human
ESC_DC8678AA_AS	Europe	Italy	0	2015	ERP133390	Human
ESC_DC8679AA_AS	Europe	Italy	0	2015	ERP133390	Human
ESC_DC8680AA_AS	Europe	Italy	0	2015	ERP133390	Human
ESC_DC8681AA_AS	Europe	Italy	0	2015	ERP133390	Human
ESC_DC8682AA_AS	Europe	Italy	0	2015	ERP133390	Human
ESC_DC8683AA_AS	Europe	Italy	0	2014	ERP133390	Human
ESC_DC8684AA_AS	Europe	Italy	0	2014	ERP133390	Human
ESC_DC8685AA_AS	Europe	Italy	0	2014	ERP133390	Human
ESC_DC8686AA_AS	Europe	Italy	0	2013	ERP133390	Human
ESC_DC8687AA_AS	Europe	Italy	0	2013	ERP133390	Human
ESC_DC8688AA_AS	Europe	Italy	0	2013	ERP133390	Human
ESC_DC8689AA_AS	Europe	Italy	0	2013	ERP133390	Human
ESC_DC8690AA_AS	Europe	Italy	0	2013	ERP133390	Human
ESC_DC8691AA_AS	Europe	Italy	0	2013	ERP133390	Human
ESC_DC8692AA_AS	Europe	Italy	0	2011	ERP133390	Human
ESC_DC8693AA_AS	Europe	Italy	0	2010	ERP133390	Human
ESC_DC8694AA_AS	Europe	Italy	0	2010	ERP133390	Human
ESC_DC8695AA_AS	Europe	Italy	0	2008	ERP133390	Human
ESC_DC8696AA_AS	Europe	Italy	0	2008	ERP133390	Human
ESC_DC8697AA_AS	Europe	Italy	0	2007	ERP133390	Human
ESC_DC8698AA_AS	Europe	Italy	0	1999	ERP133390	Human
ESC_DC8699AA_AS	Europe	Italy	0	1998	ERP133390	Human
ESC_DC8700AA_AS	Europe	Italy	0	1994	ERP133390	Human
ESC_DC8701AA_AS	Europe	Italy	0	1990	ERP133390	Human
ESC_DC8702AA_AS	Europe	Italy	0	1989	ERP133390	Human
ESC_DC8798AA_AS	North America	United States	0	2021	SRP046387	0
ESC_DC8799AA_AS	North America	United States	0	2021	SRP046387	0
ESC_DC9076AA_AS	North America	United States	0	2022	SRP046387	0
ESC_DC9077AA_AS	North America	United States	0	2022	SRP046387	0
ESC_DC9078AA_AS	North America	United States	0	2022	SRP046387	0
ESC_DC9079AA_AS	North America	United States	0	2022	SRP046387	0
ESC_DC9333AA_AS	North America	United States	0	2022	SRP046387	0
ESC_DC9334AA_AS	North America	United States	0	2022	SRP046387	0
ESC_DC9335AA_AS	North America	United States	0	2022	SRP046387	0
ESC_DC9366AA_AS	North America	United States	0	2022	SRP046387	0
ESC_DC9433AA_AS	North America	United States	0	2022	SRP046387	0
ESC_DC9456AA_AS	North America	United States	0	2022	SRP046387	0
ESC_DC9457AA_AS	North America	United States	0	2022	SRP046387	0
ESC_DC9458AA_AS	North America	United States	0	2022	SRP046387	0
ESC_DC9459AA_AS	North America	United States	0	2022	SRP046387	0
ESC_DC9476AA_AS	0	0	0	2022	SRP161673	Poultry
ESC_DC9477AA_AS	0	0	0	2022	SRP161673	Poultry
ESC_DC9688AA_AS	0	0	0	2022	SRP161673	Poultry
ESC_DC9689AA_AS	0	0	0	2022	SRP161673	Poultry
ESC_EA6195AA_AS	North America	Canada	0	2007	SRP052916	0
ESC_EC0118AA_AS	North America	United States	0	2022	SRP046387	0
ESC_EC0126AA_AS	North America	United States	0	2022	SRP046387	0
ESC_EC0127AA_AS	North America	United States	0	2022	SRP046387	0
ESC_EC0130AA_AS	North America	United States	0	2022	SRP046387	0
ESC_EC0131AA_AS	North America	United States	0	2022	SRP046387	0
ESC_EC0135AA_AS	North America	United States	0	2022	SRP046387	0
ESC_EC0138AA_AS	North America	United States	0	2022	SRP046387	0
ESC_EC0139AA_AS	North America	United States	0	2022	SRP046387	0
ESC_EC0142AA_AS	North America	United States	0	2022	SRP046387	0
ESC_EC0144AA_AS	North America	United States	0	2022	SRP046387	0
ESC_EC0178AA_AS	Europe	Germany	0	2021	ERP138666	Swine
ESC_EC0180AA_AS	North America	United States	0	2022	SRP046387	0
ESC_EC0181AA_AS	North America	United States	0	2022	SRP046387	0
ESC_EC0183AA_AS	North America	United States	0	2022	SRP046387	0
ESC_EC0184AA_AS	0	0	0	2022	SRP161673	Poultry
ESC_EC0185AA_AS	0	0	0	2022	SRP161673	Swine
ESC_EC0186AA_AS	0	0	0	2022	SRP161673	Poultry
ESC_EC0187AA_AS	0	0	0	2022	SRP161673	Poultry
ESC_EC0226AA_AS	North America	United States	0	2022	SRP046387	0
ESC_EC0262AA_AS	North America	United States	0	2022	SRP046387	0
ESC_EC0311AA_AS	South America	Brazil	0	2012	SRP382921	Human
ESC_EC0312AA_AS	South America	Brazil	0	2013	SRP382921	Human
ESC_EC0313AA_AS	South America	Brazil	0	2014	SRP382921	Human
ESC_EC0314AA_AS	South America	Brazil	0	2013	SRP382921	Human
ESC_EC0315AA_AS	South America	Brazil	0	2012	SRP382921	Human
ESC_EC0316AA_AS	South America	Brazil	0	2012	SRP382921	Human
ESC_EC0317AA_AS	South America	Brazil	0	2013	SRP382921	Human
ESC_EC0318AA_AS	South America	Brazil	0	2013	SRP382921	Human
ESC_EC0319AA_AS	South America	Brazil	0	2014	SRP382921	Human
ESC_EC0320AA_AS	South America	Brazil	0	2012	SRP382921	Human
ESC_EC0321AA_AS	South America	Brazil	0	2013	SRP382921	Human
ESC_EC0325AA_AS	South America	Brazil	0	2014	SRP382921	Human
ESC_EC0326AA_AS	South America	Brazil	0	2012	SRP382921	Human
ESC_EC0327AA_AS	South America	Brazil	0	2014	SRP382921	Human
ESC_EC0328AA_AS	South America	Brazil	0	2013	SRP382921	Human
ESC_EC0329AA_AS	South America	Brazil	0	2014	SRP382921	Human
ESC_EC0330AA_AS	South America	Brazil	0	2014	SRP382921	Human
ESC_EC0331AA_AS	South America	Brazil	0	2013	SRP382921	Human
ESC_EC0332AA_AS	South America	Brazil	0	2012	SRP382921	Human
ESC_EC0333AA_AS	South America	Brazil	0	2014	SRP382921	Human
ESC_EC0334AA_AS	South America	Brazil	0	2013	SRP382921	Human
ESC_EC0335AA_AS	South America	Brazil	0	2012	SRP382921	Human
ESC_EC0340AA_AS	South America	Brazil	0	2012	SRP382921	Human
ESC_EC0342AA_AS	South America	Brazil	0	2013	SRP382921	Human
ESC_EC0344AA_AS	South America	Brazil	0	2013	SRP382921	Human
ESC_EC0345AA_AS	South America	Brazil	0	2013	SRP382921	Human
ESC_EC0346AA_AS	South America	Brazil	0	2012	SRP382921	Human
ESC_EC0347AA_AS	South America	Brazil	0	2014	SRP382921	Human
ESC_EC0348AA_AS	South America	Brazil	0	2012	SRP382921	Human
ESC_EC0351AA_AS	South America	Brazil	0	2013	SRP382921	Human
ESC_EC0352AA_AS	South America	Brazil	0	2016	SRP382921	Human
ESC_EC0353AA_AS	South America	Brazil	0	2013	SRP382921	Human
ESC_EC0356AA_AS	South America	Brazil	0	2014	SRP382921	Human
ESC_EC0357AA_AS	South America	Brazil	0	2012	SRP382921	Human
ESC_EC0358AA_AS	South America	Brazil	0	2012	SRP382921	Human
ESC_EC0359AA_AS	South America	Brazil	0	2012	SRP382921	Human
ESC_EC0360AA_AS	South America	Brazil	0	2012	SRP382921	Human
ESC_EC0361AA_AS	South America	Brazil	0	2012	SRP382921	Human
ESC_EC0362AA_AS	South America	Brazil	0	2012	SRP382921	Human
ESC_EC0363AA_AS	South America	Brazil	0	2014	SRP382921	Human
ESC_EC0364AA_AS	South America	Brazil	0	2014	SRP382921	Human
ESC_EC0365AA_AS	South America	Brazil	0	2013	SRP382921	Human
ESC_EC0366AA_AS	South America	Brazil	0	2013	SRP382921	Human
ESC_EC0367AA_AS	South America	Brazil	0	2012	SRP382921	Human
ESC_EC0368AA_AS	South America	Brazil	0	2013	SRP382921	Human
ESC_EC0369AA_AS	South America	Brazil	0	2012	SRP382921	Human
ESC_EC0370AA_AS	South America	Brazil	0	2013	SRP382921	Human
ESC_EC0371AA_AS	South America	Brazil	0	2014	SRP382921	Human
ESC_EC0372AA_AS	South America	Brazil	0	2012	SRP382921	Human
ESC_EC0373AA_AS	South America	Brazil	0	2013	SRP382921	Human
ESC_EC0374AA_AS	South America	Brazil	0	2013	SRP382921	Human
ESC_EC0375AA_AS	South America	Brazil	0	2012	SRP382921	Human
ESC_EC0376AA_AS	South America	Brazil	0	2011	SRP382921	Human
ESC_EC0377AA_AS	South America	Brazil	0	2011	SRP382921	Human
ESC_EC0378AA_AS	South America	Brazil	0	2013	SRP382921	Human
ESC_EC0379AA_AS	South America	Brazil	0	2015	SRP382921	Human
ESC_EC0380AA_AS	South America	Brazil	0	2014	SRP382921	Human
ESC_EC0381AA_AS	South America	Brazil	0	2014	SRP382921	Human
ESC_EC0382AA_AS	South America	Brazil	0	2015	SRP382921	Human
ESC_EC0383AA_AS	South America	Brazil	0	2015	SRP382921	Human
ESC_EC0384AA_AS	South America	Brazil	0	2013	SRP382921	Human
ESC_EC0385AA_AS	South America	Brazil	0	2013	SRP382921	Human
ESC_EC0387AA_AS	South America	Brazil	0	2015	SRP382921	Human
ESC_EC0388AA_AS	South America	Brazil	0	2013	SRP382921	Human
ESC_EC0389AA_AS	South America	Brazil	0	2013	SRP382921	Human
ESC_EC0390AA_AS	South America	Brazil	0	2013	SRP382921	Human
ESC_EC0391AA_AS	South America	Brazil	0	2012	SRP382921	Human
ESC_EC0392AA_AS	South America	Brazil	0	2015	SRP382921	Human
ESC_EC0393AA_AS	South America	Brazil	0	2013	SRP382921	Human
ESC_EC0394AA_AS	South America	Brazil	0	2013	SRP382921	Human
ESC_EC0395AA_AS	South America	Brazil	0	2013	SRP382921	Human
ESC_EC0396AA_AS	South America	Brazil	0	2013	SRP382921	Human
ESC_EC0397AA_AS	South America	Brazil	0	2013	SRP382921	Human
ESC_EC0398AA_AS	South America	Brazil	0	2013	SRP382921	Human
ESC_EC0399AA_AS	South America	Brazil	0	2013	SRP382921	Human
ESC_EC0400AA_AS	South America	Brazil	0	2012	SRP382921	Human
ESC_EC0401AA_AS	South America	Brazil	0	2015	SRP382921	Human
ESC_EC0402AA_AS	South America	Brazil	0	2015	SRP382921	Human
ESC_EC0403AA_AS	South America	Brazil	0	2014	SRP382921	Human
ESC_EC0404AA_AS	South America	Brazil	0	2013	SRP382921	Human
ESC_EC0405AA_AS	South America	Brazil	0	2012	SRP382921	Human
ESC_EC0406AA_AS	South America	Brazil	0	2014	SRP382921	Human
ESC_EC0408AA_AS	South America	Brazil	0	2014	SRP382921	Human
ESC_EC0409AA_AS	South America	Brazil	0	2013	SRP382921	Human
ESC_EC0411AA_AS	South America	Brazil	0	2014	SRP382921	Human
ESC_EC0414AA_AS	South America	Brazil	0	2012	SRP382921	Human
ESC_EC0415AA_AS	South America	Brazil	0	2013	SRP382921	Human
ESC_EC0416AA_AS	South America	Brazil	0	2009	SRP382921	Human
ESC_EC0418AA_AS	North America	United States	0	2022	SRP046387	0
ESC_EC0419AA_AS	North America	United States	0	2022	SRP046387	0
ESC_EC0420AA_AS	North America	United States	0	2022	SRP046387	0
ESC_EC0421AA_AS	North America	United States	0	2022	SRP046387	0
ESC_EC0423AA_AS	North America	United States	0	2022	SRP046387	0
ESC_EC0424AA_AS	North America	United States	0	2022	SRP046387	0
ESC_EC0578AA_AS	North America	United States	0	2022	SRP046387	0
ESC_EC0579AA_AS	North America	United States	0	2022	SRP046387	0
ESC_EC0580AA_AS	North America	United States	0	2022	SRP046387	0
ESC_EC0581AA_AS	North America	United States	0	2022	SRP046387	0
ESC_EC0891AA_AS	North America	United States	0	2022	SRP046387	0
ESC_EC0892AA_AS	North America	United States	0	2022	SRP046387	0
ESC_EC0893AA_AS	North America	United States	0	2022	SRP046387	0
ESC_EC0894AA_AS	North America	United States	0	2022	SRP046387	0
ESC_EC0953AA_AS	North America	United States	0	2022	SRP046387	0
ESC_EC0954AA_AS	North America	United States	0	2022	SRP046387	0
ESC_EC0955AA_AS	North America	United States	0	2022	SRP046387	0
ESC_EC0958AA_AS	North America	United States	0	2022	SRP046387	0
ESC_EC0959AA_AS	North America	United States	0	2022	SRP046387	0
ESC_EC0960AA_AS	North America	United States	0	2022	SRP046387	0
ESC_EC0962AA_AS	North America	United States	0	2022	SRP046387	0
ESC_EC0963AA_AS	North America	United States	0	2022	SRP046387	0
ESC_EC0964AA_AS	North America	United States	0	2022	SRP046387	0
ESC_EC0965AA_AS	North America	United States	0	2022	SRP046387	0
ESC_EC0966AA_AS	North America	United States	0	2022	SRP046387	0
ESC_EC0967AA_AS	North America	United States	0	2022	SRP046387	0
ESC_EC1089AA_AS	North America	United States	0	2022	SRP046387	0
ESC_EC1090AA_AS	North America	United States	0	2022	SRP046387	0
ESC_EC1091AA_AS	North America	United States	0	2022	SRP046387	0
ESC_EC1092AA_AS	North America	United States	0	2022	SRP046387	0
ESC_EC1094AA_AS	North America	United States	0	2022	SRP046387	0
ESC_EC1095AA_AS	North America	United States	0	2022	SRP046387	0
ESC_EC1096AA_AS	0	0	0	2015	SRP046387	Water/River
ESC_EC1097AA_AS	0	0	0	2015	SRP046387	Water/River
ESC_EC1098AA_AS	0	0	0	2015	SRP046387	Water/River
ESC_EC1099AA_AS	0	0	0	2015	SRP046387	Water/River
ESC_EC1100AA_AS	0	0	0	2015	SRP046387	Water/River
ESC_EC1102AA_AS	0	0	0	2015	SRP046387	Water/River
ESC_EC1103AA_AS	0	0	0	2015	SRP046387	Water/River
ESC_EC1874AA_AS	North America	United States	0	2022	SRP046387	0
ESC_EC1974AA_AS	North America	United States	0	2022	SRP046387	0
ESC_EC1975AA_AS	North America	United States	0	2022	SRP046387	0
ESC_EC1981AA_AS	North America	United States	0	2022	SRP046387	0
ESC_EC2025AA_AS	North America	United States	0	2022	SRP046387	0
ESC_EC2026AA_AS	North America	United States	0	2022	SRP046387	0
ESC_EC2028AA_AS	North America	United States	0	2022	SRP046387	0
ESC_EC2029AA_AS	North America	United States	0	2022	SRP046387	0
ESC_EC2030AA_AS	North America	United States	0	2022	SRP046387	0
ESC_EC2031AA_AS	North America	United States	0	2022	SRP046387	0
ESC_EC2054AA_AS	0	Brazil	Sao Paulo	2019	SRP361681	Human
ESC_EC2056AA_AS	0	0	0	2022	SRP161673	Poultry
ESC_EC2059AA_AS	North America	United States	0	2022	SRP046387	0
ESC_EC2060AA_AS	North America	United States	0	2022	SRP046387	0
ESC_EC2121AA_AS	North America	United States	0	2022	SRP046387	0
ESC_EC2124AA_AS	0	0	0	2021	SRP370584	Human
ESC_EC2144AA_AS	North America	United States	0	2022	SRP046387	0
ESC_EC3245AA_AS	North America	United States	0	2022	SRP046387	0
ESC_EC3338AA_AS	North America	United States	0	2022	SRP046387	0
ESC_EC3339AA_AS	North America	United States	0	2022	SRP046387	0
ESC_EC3661AA_AS	North America	United States	0	2022	SRP046387	0
ESC_EC3662AA_AS	North America	United States	0	2022	SRP046387	0
ESC_EC3663AA_AS	North America	United States	0	2022	SRP046387	0
ESC_EC3664AA_AS	North America	United States	0	2022	SRP046387	0
ESC_EC3666AA_AS	North America	United States	0	2022	SRP046387	0
ESC_EC3732AA_AS	North America	United States	0	2022	SRP046387	0
ESC_EC3733AA_AS	North America	United States	0	2022	SRP046387	0
ESC_EC3734AA_AS	North America	United States	0	2022	SRP046387	0
ESC_EC3788AA_AS	North America	United States	0	2022	SRP046387	0
ESC_EC3790AA_AS	North America	United States	0	2022	SRP046387	0
ESC_EC4060AA_AS	Asia	Japan	0	2013	DRP008791	Human
ESC_EC4061AA_AS	Asia	Japan	0	2013	DRP008791	Human
ESC_EC4062AA_AS	Asia	Japan	0	2001	DRP008791	Human
ESC_EC4063AA_AS	Asia	Japan	0	2003	DRP008791	Human
ESC_EC4064AA_AS	Asia	Japan	0	2008	DRP008791	Human
ESC_EC4065AA_AS	Asia	Japan	0	2013	DRP008791	Human
ESC_EC4066AA_AS	Asia	Japan	0	2001	DRP008791	Human
ESC_EC4067AA_AS	Asia	Japan	0	1996	DRP008791	Human
ESC_EC4068AA_AS	Asia	Japan	0	2011	DRP008791	Human
ESC_EC4069AA_AS	Asia	Japan	0	2009	DRP008791	Human
ESC_EC4070AA_AS	Asia	Japan	0	2010	DRP008791	Human
ESC_EC4071AA_AS	Asia	Japan	0	1996	DRP008791	Human
ESC_EC4072AA_AS	Asia	Japan	0	2003	DRP008791	Human
ESC_EC4073AA_AS	Asia	Japan	0	2006	DRP008791	Human
ESC_EC4074AA_AS	Asia	Japan	0	2016	DRP008791	Human
ESC_EC4075AA_AS	Asia	Japan	0	2016	DRP008791	Human
ESC_EC4076AA_AS	Asia	Japan	0	2016	DRP008791	Human
ESC_EC4077AA_AS	Asia	Japan	0	2016	DRP008791	Human
ESC_EC4078AA_AS	Asia	Japan	0	2016	DRP008791	Human
ESC_EC4079AA_AS	Asia	Japan	0	2016	DRP008791	Human
ESC_EC4080AA_AS	Asia	Japan	0	2016	DRP008791	Human
ESC_EC4081AA_AS	Asia	Japan	0	2016	DRP008791	Human
ESC_EC4082AA_AS	Asia	Japan	0	2016	DRP008791	Human
ESC_EC4083AA_AS	Asia	Japan	0	2016	DRP008791	Human
ESC_EC4084AA_AS	Asia	Japan	0	2016	DRP008791	Human
ESC_EC4085AA_AS	Asia	Japan	0	2016	DRP008791	Human
ESC_EC4086AA_AS	Asia	Japan	0	2016	DRP008791	Human
ESC_EC4087AA_AS	Asia	Japan	0	2016	DRP008791	Human
ESC_EC4088AA_AS	Asia	Japan	0	2016	DRP008791	Human
ESC_EC4089AA_AS	Asia	Japan	0	2016	DRP008791	Human
ESC_EC4090AA_AS	Asia	Japan	0	2016	DRP008791	Human
ESC_EC4091AA_AS	Asia	Japan	0	2016	DRP008791	Human
ESC_EC4092AA_AS	Asia	Japan	0	2016	DRP008791	Human
ESC_EC4093AA_AS	Asia	Japan	0	2016	DRP008791	Human
ESC_EC4095AA_AS	Asia	Japan	0	2016	DRP008791	Human
ESC_EC4096AA_AS	Asia	Japan	0	2016	DRP008791	Human
ESC_EC4097AA_AS	Asia	Japan	0	2016	DRP008791	Human
ESC_EC4098AA_AS	Asia	Japan	0	2016	DRP008791	Human
ESC_EC4099AA_AS	Asia	Japan	0	2014	DRP008791	Human
ESC_EC4100AA_AS	Asia	Japan	0	2014	DRP008791	Human
ESC_EC4101AA_AS	Asia	Japan	0	2014	DRP008791	Human
ESC_EC4102AA_AS	Asia	Japan	0	2014	DRP008791	Human
ESC_EC4103AA_AS	Asia	Japan	0	2014	DRP008791	Human
ESC_EC4104AA_AS	Asia	Japan	0	2014	DRP008791	Human
ESC_EC4105AA_AS	Asia	Japan	0	1998	DRP008791	Human
ESC_EC4106AA_AS	Asia	Japan	0	0	DRP008791	Human
ESC_EC4107AA_AS	Asia	Japan	0	0	DRP008791	Human
ESC_EC4108AA_AS	Asia	Japan	0	2006	DRP008791	Human
ESC_EC4109AA_AS	Asia	Japan	0	2014	DRP008791	Human
ESC_EC4110AA_AS	Asia	Japan	0	1996	DRP008791	Human
ESC_EC4111AA_AS	Asia	Japan	0	2008	DRP008791	Human
ESC_EC4112AA_AS	Asia	Japan	0	2009	DRP008791	Human
ESC_EC4113AA_AS	Asia	Japan	0	2013	DRP008791	Human
ESC_EC4114AA_AS	Asia	Japan	0	2002	DRP008791	Human
ESC_EC4115AA_AS	Asia	Japan	0	2005	DRP008791	Human
ESC_EC4116AA_AS	Asia	Japan	0	2002	DRP008791	Human
ESC_EC4117AA_AS	Asia	Japan	0	1996	DRP008791	Human
ESC_EC4118AA_AS	Asia	Japan	0	2010	DRP008791	Human
ESC_EC4119AA_AS	Asia	Japan	0	2008	DRP008791	Human
ESC_EC4120AA_AS	Asia	Japan	0	2008	DRP008791	Human
ESC_EC4121AA_AS	Asia	Japan	0	2010	DRP008791	Human
ESC_EC4122AA_AS	Asia	Japan	0	2013	DRP008791	Human
ESC_EC4123AA_AS	Asia	Japan	0	2014	DRP008791	Human
ESC_EC4124AA_AS	Asia	Japan	0	2014	DRP008791	Human
ESC_EC4125AA_AS	Asia	Japan	0	2014	DRP008791	Human
ESC_EC4127AA_AS	Asia	Japan	0	2014	DRP008791	Human
ESC_EC4128AA_AS	Asia	Japan	0	2014	DRP008791	Human
ESC_EC4129AA_AS	Asia	Japan	0	2014	DRP008791	Human
ESC_EC4130AA_AS	Asia	Japan	0	2014	DRP008791	Human
ESC_EC4131AA_AS	Asia	Japan	0	2014	DRP008791	Human
ESC_EC4132AA_AS	Asia	Japan	0	2014	DRP008791	Human
ESC_EC4133AA_AS	Asia	Japan	0	2014	DRP008791	Human
ESC_EC4134AA_AS	Asia	Japan	0	2014	DRP008791	Human
ESC_EC4135AA_AS	Asia	Japan	0	2014	DRP008791	Human
ESC_EC4136AA_AS	Asia	Japan	0	2014	DRP008791	Human
ESC_EC4137AA_AS	Asia	Japan	0	2014	DRP008791	Human
ESC_EC4138AA_AS	Asia	Japan	0	2014	DRP008791	Human
ESC_EC4139AA_AS	Asia	Japan	0	2014	DRP008791	Human
ESC_EC4140AA_AS	Asia	Japan	0	2014	DRP008791	Human
ESC_EC4141AA_AS	Asia	Japan	0	2014	DRP008791	Human
ESC_EC4142AA_AS	Asia	Japan	0	2014	DRP008791	Human
ESC_EC4143AA_AS	Asia	Japan	0	2014	DRP008791	Human
ESC_EC4144AA_AS	Asia	Japan	0	2014	DRP008791	Human
ESC_EC4145AA_AS	Asia	Japan	0	2014	DRP008791	Human
ESC_EC4146AA_AS	Asia	Japan	0	2014	DRP008791	Human
ESC_EC4147AA_AS	Asia	Japan	0	2014	DRP008791	Human
ESC_EC4148AA_AS	Asia	Japan	0	2014	DRP008791	Human
ESC_EC4149AA_AS	Asia	Japan	0	2014	DRP008791	Human
ESC_EC4150AA_AS	Asia	Japan	0	2014	DRP008791	Human
ESC_EC4151AA_AS	Asia	Japan	0	2014	DRP008791	Human
ESC_EC4152AA_AS	Asia	Japan	0	2016	DRP008791	Human
ESC_EC4153AA_AS	Asia	Japan	0	2016	DRP008791	Human
ESC_EC4154AA_AS	Asia	Japan	0	2016	DRP008791	Human
ESC_EC4155AA_AS	Asia	Japan	0	2016	DRP008791	Human
ESC_EC4156AA_AS	Asia	Japan	0	2016	DRP008791	Human
ESC_EC4157AA_AS	Asia	Japan	0	2016	DRP008791	Human
ESC_EC4158AA_AS	Asia	Japan	0	2016	DRP008791	Human
ESC_EC4159AA_AS	Asia	Japan	0	2016	DRP008791	Human
ESC_EC4160AA_AS	Asia	Japan	0	2016	DRP008791	Human
ESC_EC4161AA_AS	Asia	Japan	0	2016	DRP008791	Human
ESC_EC4162AA_AS	Asia	Japan	0	2016	DRP008791	Human
ESC_EC4163AA_AS	Asia	Japan	0	2016	DRP008791	Human
ESC_EC4164AA_AS	Asia	Japan	0	2015	DRP008791	Human
ESC_EC4165AA_AS	Asia	Japan	0	2015	DRP008791	Human
ESC_EC4166AA_AS	Asia	Japan	0	2016	DRP008791	Human
ESC_EC4167AA_AS	Asia	Japan	0	2015	DRP008791	Human
ESC_EC4168AA_AS	Asia	Japan	0	2015	DRP008791	Human
ESC_EC4169AA_AS	Asia	Japan	0	2015	DRP008791	Human
ESC_EC4170AA_AS	Asia	Japan	0	2014	DRP008791	Human
ESC_EC4171AA_AS	Asia	Japan	0	2015	DRP008791	Human
ESC_EC4172AA_AS	Asia	Japan	0	2014	DRP008791	Human
ESC_EC4173AA_AS	Asia	Japan	0	2014	DRP008791	Human
ESC_EC4174AA_AS	Asia	Japan	0	2013	DRP008791	Human
ESC_EC4175AA_AS	Asia	Japan	0	2013	DRP008791	Human
ESC_EC4176AA_AS	Asia	Japan	0	2014	DRP008791	Human
ESC_EC4177AA_AS	Asia	Japan	0	2014	DRP008791	Human
ESC_EC4178AA_AS	Asia	Japan	0	2014	DRP008791	Human
ESC_EC4179AA_AS	Asia	Japan	0	2013	DRP008791	Human
ESC_EC4180AA_AS	Asia	Japan	0	2014	DRP008791	Human
ESC_EC4181AA_AS	Asia	Japan	0	2014	DRP008791	Human
ESC_EC4182AA_AS	Asia	Japan	0	2014	DRP008791	Human
ESC_EC4183AA_AS	Asia	Japan	0	2014	DRP008791	Human
ESC_EC4184AA_AS	Asia	Japan	0	2014	DRP008791	Human
ESC_EC4185AA_AS	Asia	Japan	0	2014	DRP008791	Human
ESC_EC4187AA_AS	Asia	Japan	0	2014	DRP008791	Human
ESC_EC4188AA_AS	Asia	Japan	0	2014	DRP008791	Human
ESC_EC4189AA_AS	Asia	Japan	0	2013	DRP008791	Human
ESC_EC4190AA_AS	Asia	Japan	0	2013	DRP008791	Human
ESC_EC4191AA_AS	Asia	Japan	0	2014	DRP008791	Human
ESC_EC4192AA_AS	Asia	Japan	0	2013	DRP008791	Human
ESC_EC4193AA_AS	Asia	Japan	0	2013	DRP008791	Human
ESC_EC4194AA_AS	Asia	Japan	0	2013	DRP008791	Human
ESC_EC4196AA_AS	Asia	Japan	0	2013	DRP008791	Human
ESC_EC4197AA_AS	Asia	Japan	0	2013	DRP008791	Human
ESC_EC4198AA_AS	Asia	Japan	0	2013	DRP008791	Human
ESC_EC4199AA_AS	Asia	Japan	0	2013	DRP008791	Human
ESC_EC4200AA_AS	Asia	Japan	0	2013	DRP008791	Human
ESC_EC4201AA_AS	Asia	Japan	0	2013	DRP008791	Human
ESC_EC4202AA_AS	Asia	Japan	0	2013	DRP008791	Human
ESC_EC4203AA_AS	Asia	Japan	0	2013	DRP008791	Human
ESC_EC4204AA_AS	Asia	Japan	0	2013	DRP008791	Human
ESC_EC4205AA_AS	Asia	Japan	0	1998	DRP008791	Human
ESC_EC4207AA_AS	Asia	Japan	0	0	DRP008791	Human
ESC_EC4208AA_AS	Asia	Japan	0	0	DRP008791	Human
ESC_EC4209AA_AS	Asia	Japan	0	0	DRP008791	Human
ESC_EC4210AA_AS	Asia	Japan	0	0	DRP008791	Human
ESC_EC4211AA_AS	Asia	Japan	0	0	DRP008791	Human
ESC_EC4212AA_AS	Asia	Japan	0	0	DRP008791	Human
ESC_EC4213AA_AS	Asia	Japan	0	0	DRP008791	Human
ESC_EC4214AA_AS	North America	United States	0	2022	SRP046387	0
ESC_EC4215AA_AS	North America	United States	0	2022	SRP046387	0
ESC_EC4216AA_AS	Asia	Japan	0	2014	DRP008791	Human
ESC_EC4217AA_AS	Asia	Japan	0	2013	DRP008791	Human
ESC_EC4218AA_AS	Asia	Japan	0	1998	DRP008791	Human
ESC_EC4307AA_AS	North America	United States	0	2022	SRP046387	0
ESC_EC4308AA_AS	North America	United States	0	2022	SRP046387	0
ESC_EC4309AA_AS	North America	United States	0	2022	SRP046387	0
ESC_EC4310AA_AS	North America	United States	0	2022	SRP046387	0
ESC_EC4311AA_AS	North America	United States	0	2022	SRP046387	0
ESC_EC4312AA_AS	North America	United States	0	2022	SRP046387	0
ESC_EC4313AA_AS	North America	United States	0	2022	SRP046387	0
ESC_EC4315AA_AS	North America	United States	0	2022	SRP046387	0
ESC_EC4367AA_AS	North America	United States	0	2022	SRP046387	0
ESC_EC5314AA_AS	North America	United States	0	2022	SRP046387	0
ESC_EC5315AA_AS	North America	United States	0	2022	SRP046387	0
ESC_EC5316AA_AS	North America	United States	0	2022	SRP046387	0
ESC_EC5317AA_AS	North America	United States	0	2022	SRP046387	0
ESC_EC5318AA_AS	North America	United States	0	2022	SRP046387	0
ESC_EC5319AA_AS	North America	United States	0	2022	SRP046387	0
ESC_EC5320AA_AS	North America	United States	0	2022	SRP046387	0
ESC_EC5321AA_AS	North America	United States	0	2022	SRP046387	0
ESC_EC5392AA_AS	North America	United States	0	2022	SRP046387	0
ESC_EC6962AA_AS	North America	United States	0	2022	SRP046387	0
ESC_EC6963AA_AS	North America	United States	0	2022	SRP046387	0
ESC_EC7344AA_AS	North America	United States	0	2022	SRP046387	0
ESC_EC7350AA_AS	North America	United States	0	2022	SRP046387	0
ESC_EC7356AA_AS	North America	United States	0	2022	SRP046387	0
ESC_EC7357AA_AS	North America	United States	0	2022	SRP046387	0
ESC_EC7369AA_AS	North America	United States	0	2022	SRP046387	0
ESC_EC7370AA_AS	North America	United States	0	2022	SRP046387	0
ESC_EC7373AA_AS	North America	United States	0	2022	SRP046387	0
ESC_EC7374AA_AS	North America	United States	0	2022	SRP046387	0
ESC_EC7375AA_AS	North America	United States	0	2022	SRP046387	0
ESC_EC7376AA_AS	North America	United States	0	2022	SRP046387	0
ESC_EC7377AA_AS	North America	United States	0	2022	SRP046387	0
ESC_EC7378AA_AS	North America	United States	0	2022	SRP046387	0
ESC_EC7379AA_AS	North America	United States	0	2021	SRP046387	0
ESC_EC7380AA_AS	North America	United States	0	2022	SRP046387	0
ESC_EC7382AA_AS	North America	United States	0	2022	SRP046387	0
ESC_EC7383AA_AS	North America	United States	0	2022	SRP046387	0
ESC_EC7384AA_AS	North America	United States	0	2022	SRP046387	0
ESC_EC7585AA_AS	North America	United States	0	2022	SRP046387	0
ESC_EC7586AA_AS	North America	United States	0	2022	SRP046387	0
ESC_EC7587AA_AS	North America	United States	0	2022	SRP046387	0
ESC_EC7588AA_AS	North America	United States	0	2022	SRP046387	0
ESC_EC7802AA_AS	North America	United States	0	2022	SRP046387	0
ESC_EC7806AA_AS	North America	United States	0	2022	SRP046387	0
ESC_EC7808AA_AS	North America	United States	0	2022	SRP046387	0
ESC_EC7848AA_AS	North America	United States	0	2022	SRP046387	0
ESC_EC7849AA_AS	North America	United States	0	2022	SRP046387	0
ESC_EC7850AA_AS	North America	United States	0	2022	SRP046387	0
ESC_EC7851AA_AS	North America	United States	0	2022	SRP046387	0
ESC_EC7852AA_AS	North America	United States	0	2022	SRP046387	0
ESC_EC7853AA_AS	North America	United States	0	2022	SRP046387	0
ESC_EC7854AA_AS	North America	United States	0	2022	SRP046387	0
ESC_EC7855AA_AS	North America	United States	0	2022	SRP046387	0
ESC_EC7856AA_AS	North America	United States	0	2022	SRP046387	0
ESC_EC7857AA_AS	North America	United States	0	2022	SRP046387	0
ESC_EC7858AA_AS	North America	United States	0	2022	SRP046387	0
ESC_EC7859AA_AS	North America	United States	0	2022	SRP046387	0
ESC_EC7860AA_AS	North America	United States	0	2022	SRP046387	0
ESC_EC7861AA_AS	North America	United States	0	2022	SRP046387	0
ESC_EC7862AA_AS	North America	United States	0	2022	SRP046387	0
ESC_EC7863AA_AS	North America	United States	0	2022	SRP046387	0
ESC_EC7864AA_AS	North America	United States	0	2022	SRP046387	0
ESC_EC7865AA_AS	North America	United States	0	2022	SRP046387	0
ESC_EC7866AA_AS	North America	United States	0	2022	SRP046387	0
ESC_EC7867AA_AS	North America	United States	0	2022	SRP046387	0
ESC_EC7912AA_AS	North America	United States	0	2022	SRP046387	0
ESC_EC7913AA_AS	North America	United States	0	2022	SRP046387	0
ESC_EC9717AA_AS	North America	United States	0	2022	SRP046387	0
ESC_EC9773AA_AS	North America	United States	0	2022	SRP046387	0
ESC_FA4841AA_AS	North America	United States	California	2006	SRP058582	Human
ESC_FA4842AA_AS	North America	United States	Texas	2012	SRP058582	Bovine
ESC_FA4843AA_AS	North America	United States	California	2011	SRP058582	Bovine
ESC_FA4844AA_AS	North America	United States	California	2006	SRP058582	Human
ESC_FA4845AA_AS	North America	United States	California	1993	SRP058582	Food
ESC_FA4847AA_AS	North America	United States	California	1993	SRP058582	0
ESC_FA4848AA_AS	North America	United States	California	1993	SRP058582	Bovine
ESC_FA4849AA_AS	North America	United States	California	2006	SRP058582	Human
ESC_FA5995AA_AS	North America	United States	0	0	SRP046387	Human
ESC_FA6253AA_AS	North America	United States	Texas	2014	SRP061878	Bovine
ESC_FA6254AA_AS	North America	United States	Texas	2014	SRP061878	Bovine
ESC_FA6635AA_AS	Europe	United Kingdom	0	0	ERP009810	Bovine
ESC_FA6794AA_AS	Europe	Denmark	0	2012	ERP011986	Human
ESC_FA6796AA_AS	Europe	Denmark	0	2001	ERP011986	Human
ESC_FA6797AA_AS	Europe	Denmark	0	1999	ERP011986	Human
ESC_FA6800AA_AS	Europe	Denmark	0	1989	ERP011986	Human
ESC_FA6801AA_AS	Europe	Russia	0	1987	ERP011986	0
ESC_FA6804AA_AS	Asia	Israel	0	1973	ERP011986	Bovine
ESC_FA6805AA_AS	Europe	United Kingdom	0	1986	ERP011986	Human
ESC_FA6806AA_AS	Europe	United Kingdom	0	1969	ERP011986	0
ESC_FA6807AA_AS	Europe	United Kingdom	0	1969	ERP011986	0
ESC_FA6808AA_AS	Europe	Denmark	0	1976	ERP011986	0
ESC_FA6809AA_AS	Europe	Denmark	0	2003	ERP011986	Human
ESC_FA6811AA_AS	Africa	Mali	0	2009	ERP011986	Human
ESC_FA6812AA_AS	Europe	Denmark	0	1976	ERP011986	0
ESC_FA6813AA_AS	Africa	Mali	0	2009	ERP011986	Human
ESC_FA6815AA_AS	Africa	Mali	0	2009	ERP011986	Human
ESC_FA6816AA_AS	North America	United States	0	1988	ERP011986	Human
ESC_FA6817AA_AS	Europe	Denmark	0	2004	ERP011986	Human
ESC_FA6818AA_AS	Africa	Mali	0	2009	ERP011986	Human
ESC_FA6819AA_AS	Europe	Belgium	0	2014	ERP011986	Human
ESC_FA6820AA_AS	Europe	Belgium	0	2014	ERP011986	Human
ESC_FA6821AA_AS	Europe	Denmark	0	2013	ERP011986	Human
ESC_FA6822AA_AS	Africa	Mali	0	2009	ERP011986	Human
ESC_FA6823AA_AS	Africa	Mali	0	2009	ERP011986	Human
ESC_FA6825AA_AS	Africa	Mali	0	2009	ERP011986	Human
ESC_FA6827AA_AS	Africa	Guinea-Bissau	0	1990	ERP011986	Human
ESC_FA6828AA_AS	Africa	Mali	0	2009	ERP011986	Human
ESC_FA6831AA_AS	Europe	Denmark	0	2012	ERP011986	Human
ESC_FA6833AA_AS	Africa	South Africa	0	2005	ERP011986	0
ESC_FA6834AA_AS	Europe	Denmark	0	1997	ERP011986	0
ESC_FA6836AA_AS	Africa	Guinea-Bissau	0	1990	ERP011986	Human
ESC_FA6837AA_AS	Europe	Denmark	0	2011	ERP011986	Human
ESC_FA6838AA_AS	Europe	Denmark	0	2003	ERP011986	Bovine
ESC_FA6839AA_AS	Europe	Denmark	0	2004	ERP011986	Human
ESC_FA6840AA_AS	Europe	Denmark	0	2012	ERP011986	Human
ESC_FA6841AA_AS	Europe	Denmark	0	2009	ERP011986	Human
ESC_FA6842AA_AS	Europe	Denmark	0	2012	ERP011986	0
ESC_FA6843AA_AS	Europe	Belgium	0	2004	ERP011986	Human
ESC_FA6845AA_AS	Europe	Denmark	0	2010	ERP011986	Human
ESC_FA6846AA_AS	Europe	Denmark	0	2013	ERP011986	Human
ESC_FA6847AA_AS	Europe	Denmark	0	2007	ERP011986	0
ESC_FA6848AA_AS	Europe	Denmark	0	2005	ERP011986	0
ESC_FA6849AA_AS	Europe	Denmark	0	2008	ERP011986	Human
ESC_FA6854AA_AS	Europe	Denmark	0	1991	ERP011986	Human
ESC_FA6855AA_AS	Europe	Denmark	0	2007	ERP011986	Human
ESC_FA6857AA_AS	Europe	Denmark	0	2003	ERP011986	Bovine
ESC_FA6858AA_AS	Europe	Denmark	0	1999	ERP011986	0
ESC_FA6860AA_AS	Europe	Denmark	0	2003	ERP011986	Bovine
ESC_FA6861AA_AS	Europe	Denmark	0	1999	ERP011986	Human
ESC_FA6863AA_AS	North America	United States	0	1980	ERP011986	0
ESC_FA6865AA_AS	Europe	Germany	0	1991	ERP011986	0
ESC_FA6866AA_AS	Africa	Liberia	0	1984	ERP011986	Human
ESC_FA6867AA_AS	North America	United States	0	1980	ERP011986	Human
ESC_FA6868AA_AS	Europe	Denmark	0	2013	ERP011986	Human
ESC_FA6870AA_AS	Europe	Germany	0	1984	ERP011986	Human
ESC_FA6871AA_AS	Europe	Denmark	0	2013	ERP011986	Human
ESC_FA6873AA_AS	Asia	Thailand	0	1980	ERP011986	0
ESC_FA6874AA_AS	Europe	France	0	1999	ERP011986	Bovine
ESC_FA6875AA_AS	Europe	France	0	2008	ERP011986	Bovine
ESC_FA6876AA_AS	Asia	Israel	0	1971	ERP011986	Bovine
ESC_FA6877AA_AS	North America	United States	0	1979	ERP011986	0
ESC_FA6878AA_AS	Europe	Denmark	0	2005	ERP011986	Human
ESC_FA6879AA_AS	Europe	Denmark	0	2001	ERP011986	Human
ESC_FA6880AA_AS	Europe	Denmark	0	1974	ERP011986	Human
ESC_FA6882AA_AS	Europe	United Kingdom	0	1974	ERP011986	0
ESC_FA6884AA_AS	Europe	Denmark	0	1999	ERP011986	Human
ESC_FA6887AA_AS	North America	United States	0	1971	ERP011986	0
ESC_FA6888AA_AS	Europe	Denmark	0	2001	ERP011986	0
ESC_FA6890AA_AS	Europe	Germany	0	1991	ERP011986	Human
ESC_FA6891AA_AS	Asia	India	0	1972	ERP011986	Avian
ESC_FA6892AA_AS	Asia	India	0	1984	ERP011986	Canine
ESC_FA7485AA_AS	North America	United States	0	1997	SRP065993	0
ESC_FA7486AA_AS	North America	United States	0	0	SRP065993	0
ESC_FA8182AA_AS	0	0	0	0	SRP058582	Human
ESC_FA8183AA_AS	Europe	Bulgaria	0	0	SRP058582	Human
ESC_FA8253AA_AS	0	0	0	0	SRP058582	0
ESC_FA8254AA_AS	0	0	0	0	SRP058582	Dairy
ESC_FA8265AA_AS	Africa	South Africa	0	0	SRP058582	Human
ESC_FA8272AA_AS	South America	Brazil	0	0	SRP058582	0
ESC_FA9654AA_AS	North America	United States	Nebraska	2001	SRP065993	Human
ESC_FA9655AA_AS	North America	United States	0	1998	SRP065993	0
ESC_FA9656AA_AS	North America	United States	0	0	SRP065993	0
ESC_FA9657AA_AS	North America	United States	0	0	SRP065993	0
ESC_FB1130AA_AS	Europe	Denmark	0	2015	ERP024183	Human
ESC_FB1132AA_AS	Europe	Denmark	0	2015	ERP024183	Human
ESC_FB1135AA_AS	Europe	Denmark	0	2015	ERP024183	Human
ESC_FB1136AA_AS	Europe	Denmark	0	2015	ERP024183	Human
ESC_FB1137AA_AS	Europe	Denmark	0	2015	ERP024183	Human
ESC_FB1139AA_AS	Europe	Denmark	0	2015	ERP024183	Human
ESC_FB1146AA_AS	Europe	Denmark	0	2015	ERP024183	Human
ESC_FB1147AA_AS	Europe	Denmark	0	2015	ERP024183	Human
ESC_FB1148AA_AS	Europe	Denmark	0	2015	ERP024183	Human
ESC_FB1149AA_AS	Europe	Denmark	0	2015	ERP024183	Human
ESC_FB1150AA_AS	Europe	Denmark	0	2015	ERP024183	Human
ESC_FB1151AA_AS	Europe	Denmark	0	2015	ERP024183	Human
ESC_FB1152AA_AS	Europe	Denmark	0	2015	ERP024183	Human
ESC_FB1154AA_AS	Europe	Denmark	0	2015	ERP024183	Human
ESC_FB1155AA_AS	Europe	Denmark	0	2015	ERP024183	Human
ESC_FB1156AA_AS	Europe	Denmark	0	2015	ERP024183	Human
ESC_FB1157AA_AS	Europe	Denmark	0	2015	ERP024183	Human
ESC_FB1158AA_AS	Europe	Denmark	0	2015	ERP024183	Human
ESC_FB1159AA_AS	Europe	Denmark	0	2015	ERP024183	Human
ESC_FB1160AA_AS	Europe	Denmark	0	2015	ERP024183	Human
ESC_FB1161AA_AS	Europe	Denmark	0	2015	ERP024183	Human
ESC_FB1162AA_AS	Europe	Denmark	0	2015	ERP024183	Human
ESC_FB1163AA_AS	Europe	Denmark	0	2015	ERP024183	Human
ESC_FB1164AA_AS	Europe	Denmark	0	2015	ERP024183	Human
ESC_FB1166AA_AS	Europe	Denmark	0	2015	ERP024183	Human
ESC_FB1167AA_AS	Europe	Denmark	0	2015	ERP024183	Human
ESC_FB1168AA_AS	Europe	Denmark	0	2015	ERP024183	Human
ESC_FB1170AA_AS	Europe	Denmark	0	2015	ERP024183	Human
ESC_FB1171AA_AS	Europe	Denmark	0	2015	ERP024183	Human
ESC_FB1172AA_AS	Europe	Denmark	0	2015	ERP024183	Human
ESC_FB1173AA_AS	Europe	Denmark	0	2015	ERP024183	Human
ESC_FB1174AA_AS	Europe	Denmark	0	2015	ERP024183	Human
ESC_FB1175AA_AS	Europe	Denmark	0	2015	ERP024183	Human
ESC_FB1176AA_AS	Europe	Denmark	0	2015	ERP024183	Human
ESC_FB1177AA_AS	Europe	Denmark	0	2015	ERP024183	Human
ESC_FB1179AA_AS	Europe	Denmark	0	2016	ERP024183	Human
ESC_FB1180AA_AS	Europe	Denmark	0	2016	ERP024183	Human
ESC_FB1181AA_AS	Europe	Denmark	0	2016	ERP024183	Human
ESC_FB1182AA_AS	Europe	Denmark	0	2016	ERP024183	Human
ESC_FB1184AA_AS	Europe	Denmark	0	2016	ERP024183	Human
ESC_FB1185AA_AS	Europe	Denmark	0	2016	ERP024183	Human
ESC_FB1186AA_AS	Europe	Denmark	0	2016	ERP024183	Human
ESC_FB1187AA_AS	Europe	Denmark	0	2016	ERP024183	Human
ESC_FB1188AA_AS	Europe	Denmark	0	2016	ERP024183	Human
ESC_FB1189AA_AS	Europe	Denmark	0	2016	ERP024183	Human
ESC_FB1190AA_AS	Europe	Denmark	0	2016	ERP024183	Human
ESC_FB1191AA_AS	Europe	Denmark	0	2016	ERP024183	Human
ESC_FB1192AA_AS	Europe	Denmark	0	2016	ERP024183	Human
ESC_FB1193AA_AS	Europe	Denmark	0	2016	ERP024183	Human
ESC_FB1194AA_AS	Europe	Denmark	0	2016	ERP024183	Human
ESC_FB1195AA_AS	Europe	Denmark	0	2016	ERP024183	Human
ESC_FB1196AA_AS	Europe	Denmark	0	2016	ERP024183	Human
ESC_FB1197AA_AS	Europe	Denmark	0	2016	ERP024183	Human
ESC_FB1198AA_AS	Europe	Denmark	0	2016	ERP024183	Human
ESC_FB1199AA_AS	Europe	Denmark	0	2016	ERP024183	Human
ESC_FB1202AA_AS	Europe	Denmark	0	2016	ERP024183	Human
ESC_FB1203AA_AS	Europe	Denmark	0	2016	ERP024183	Human
ESC_FB1205AA_AS	Europe	Denmark	0	2016	ERP024183	Human
ESC_FB1206AA_AS	Europe	Denmark	0	2016	ERP024183	Human
ESC_FB1208AA_AS	Europe	Denmark	0	2016	ERP024183	Human
ESC_FB1211AA_AS	Europe	Denmark	0	2016	ERP024183	Human
ESC_FB1212AA_AS	Europe	Denmark	0	2016	ERP024183	Human
ESC_FB1213AA_AS	Europe	Denmark	0	2016	ERP024183	Human
ESC_FB1214AA_AS	Europe	Denmark	0	2016	ERP024183	Human
ESC_FB1215AA_AS	Europe	Denmark	0	2016	ERP024183	Human
ESC_FB1216AA_AS	Europe	Denmark	0	2016	ERP024183	Human
ESC_FB1217AA_AS	Europe	Denmark	0	2016	ERP024183	Human
ESC_FB1218AA_AS	Europe	Denmark	0	2016	ERP024183	Human
ESC_FB1219AA_AS	Europe	Denmark	0	2016	ERP024183	Human
ESC_FB1220AA_AS	Europe	Denmark	0	2016	ERP024183	Human
ESC_FB1221AA_AS	Europe	Denmark	0	2016	ERP024183	Human
ESC_FB1222AA_AS	Europe	Denmark	0	2016	ERP024183	Human
ESC_FB1224AA_AS	Europe	Denmark	0	2014	ERP024183	Human
ESC_FB1818AA_AS	Europe	Spain	0	2005	SRP078859	Swine
ESC_FB1819AA_AS	Europe	Spain	0	2012	SRP078859	Swine
ESC_FB1820AA_AS	Europe	Spain	0	2012	SRP078859	Swine
ESC_FB1821AA_AS	Europe	Spain	0	2012	SRP078859	Swine
ESC_FB1822AA_AS	Europe	Spain	0	2014	SRP078859	Swine
ESC_FB1823AA_AS	Europe	Spain	0	2011	SRP078859	Avian
ESC_FB1824AA_AS	Europe	Spain	0	2011	SRP078859	Avian
ESC_FB1826AA_AS	Europe	Spain	0	2005	SRP078859	Swine
ESC_FB1827AA_AS	Europe	Spain	0	2006	SRP078859	Swine
ESC_FB1828AA_AS	Europe	Spain	0	2007	SRP078859	Swine
ESC_FB1830AA_AS	Europe	Spain	0	2007	SRP078859	Swine
ESC_FB1832AA_AS	Europe	Spain	0	2011	SRP078859	Swine
ESC_FB1834AA_AS	Europe	Spain	0	2007	SRP078859	Swine
ESC_FB1835AA_AS	Europe	Spain	0	2014	SRP078859	Swine
ESC_FB1896AA_AS	Europe	Denmark	0	2014	ERP024183	Human
ESC_FB2044AA_AS	Europe	United Kingdom	0	2014	ERP114969	Human
ESC_FB2045AA_AS	Europe	United Kingdom	0	2015	ERP114969	Human
ESC_FB2046AA_AS	Europe	United Kingdom	0	2014	ERP114969	Human
ESC_FB2047AA_AS	Europe	United Kingdom	0	2015	ERP114969	Human
ESC_FB2048AA_AS	Europe	United Kingdom	0	2015	ERP114969	Human
ESC_FB2049AA_AS	Europe	United Kingdom	0	2016	ERP114969	Human
ESC_FB2050AA_AS	Europe	United Kingdom	0	2014	ERP114969	Human
ESC_FB2051AA_AS	Europe	United Kingdom	0	2014	ERP114969	Human
ESC_FB2052AA_AS	Europe	United Kingdom	0	2015	ERP114969	Human
ESC_FB2053AA_AS	Europe	United Kingdom	0	2016	ERP114969	Human
ESC_FB2055AA_AS	Europe	United Kingdom	0	2015	ERP114969	Human
ESC_FB2056AA_AS	Europe	United Kingdom	0	2015	ERP114969	Human
ESC_FB2057AA_AS	Europe	United Kingdom	0	2016	ERP114969	Human
ESC_FB2058AA_AS	Europe	United Kingdom	0	2015	ERP114969	Human
ESC_FB2059AA_AS	Europe	United Kingdom	0	2014	ERP114969	Human
ESC_FB2060AA_AS	Europe	United Kingdom	0	2015	ERP114969	Human
ESC_FB2061AA_AS	Europe	United Kingdom	0	2015	ERP114969	Human
ESC_FB2062AA_AS	Europe	United Kingdom	0	2014	ERP114969	Human
ESC_FB2063AA_AS	Europe	United Kingdom	0	2015	ERP114969	Human
ESC_FB2064AA_AS	Europe	United Kingdom	0	2016	ERP114969	Human
ESC_FB2065AA_AS	Europe	United Kingdom	0	2016	ERP114969	Human
ESC_FB2066AA_AS	Europe	United Kingdom	0	2015	ERP114969	Human
ESC_FB2067AA_AS	Europe	United Kingdom	0	2014	ERP114969	Human
ESC_FB2068AA_AS	Europe	United Kingdom	0	2016	ERP114969	Human
ESC_FB2069AA_AS	Europe	United Kingdom	0	2015	ERP114969	Human
ESC_FB2070AA_AS	Europe	United Kingdom	0	2015	ERP114969	Human
ESC_FB2071AA_AS	Europe	United Kingdom	0	2015	ERP114969	Human
ESC_FB2072AA_AS	Europe	United Kingdom	0	2016	ERP114969	Human
ESC_FB2073AA_AS	Europe	United Kingdom	0	2016	ERP114969	Human
ESC_FB2074AA_AS	Europe	United Kingdom	0	2016	ERP114969	Human
ESC_FB2075AA_AS	Europe	United Kingdom	0	2016	ERP114969	Human
ESC_FB2076AA_AS	Europe	United Kingdom	0	2015	ERP114969	Human
ESC_FB2077AA_AS	Europe	United Kingdom	0	2015	ERP114969	Human
ESC_FB2078AA_AS	Europe	United Kingdom	0	2016	ERP114969	Human
ESC_FB2079AA_AS	Europe	United Kingdom	0	2015	ERP114969	Human
ESC_FB2080AA_AS	Europe	United Kingdom	0	2015	ERP114969	Human
ESC_FB2081AA_AS	Europe	United Kingdom	0	2015	ERP114969	Human
ESC_FB2082AA_AS	Europe	United Kingdom	0	2015	ERP114969	Human
ESC_FB2111AA_AS	Europe	Denmark	0	2016	ERP024183	Human
ESC_FB2112AA_AS	Europe	Denmark	0	2016	ERP024183	Human
ESC_FB2148AA_AS	Europe	Spain	0	2008	SRP078859	Swine
ESC_FB7446AA_AS	Europe	United Kingdom	0	2019	SRP071789	Human
ESC_FB7467AA_AS	Europe	United Kingdom	0	2019	SRP071789	Human
ESC_FB7626AA_AS	Europe	United Kingdom	0	2019	SRP071789	Human
ESC_FB9402AA_AS	North America	United States	Kentucky	2019	SRP046387	Human
ESC_FB9403AA_AS	North America	United States	Kentucky	2019	SRP046387	Human
ESC_FB9404AA_AS	North America	United States	Kentucky	2019	SRP046387	Human
ESC_FB9405AA_AS	North America	United States	Kentucky	2019	SRP046387	Human
ESC_FB9406AA_AS	North America	United States	Kentucky	2019	SRP046387	Human
ESC_FB9441AA_AS	Europe	United Kingdom	0	2019	SRP071789	Human
ESC_FC0052AA_AS	Europe	Portugal	0	2022	ERP139586	0
ESC_FC0053AA_AS	Europe	Portugal	0	2022	ERP139586	0
ESC_FC0054AA_AS	Europe	Portugal	0	2022	ERP139586	0
ESC_FC0055AA_AS	Europe	Portugal	0	2021	ERP139586	0
ESC_FC0056AA_AS	Europe	Portugal	0	2021	ERP139586	0
ESC_FC0057AA_AS	Europe	Portugal	0	2021	ERP139586	0
ESC_FC0059AA_AS	Europe	Portugal	0	2021	ERP139586	0
ESC_FC0060AA_AS	Europe	Portugal	0	2020	ERP139586	0
ESC_FC0061AA_AS	Europe	Portugal	0	2019	ERP139586	0
ESC_FC0062AA_AS	Europe	Portugal	0	2018	ERP139586	0
ESC_FC0063AA_AS	Europe	Portugal	0	2018	ERP139586	0
ESC_FC0064AA_AS	Europe	Portugal	0	2018	ERP139586	0
ESC_FC0065AA_AS	Europe	Portugal	0	2018	ERP139586	0
ESC_FC0066AA_AS	Europe	Portugal	0	2017	ERP139586	0
ESC_FC0067AA_AS	Europe	Portugal	0	2017	ERP139586	0
ESC_FC0068AA_AS	Europe	Portugal	0	2017	ERP139586	0
ESC_FC0070AA_AS	Europe	Portugal	0	2017	ERP139586	0
ESC_FC0072AA_AS	Europe	Portugal	0	2015	ERP139586	0
ESC_FC0074AA_AS	Europe	Portugal	0	2015	ERP139586	0
ESC_FC0075AA_AS	Europe	Portugal	0	2015	ERP139586	0
ESC_FC0076AA_AS	Europe	Portugal	0	2014	ERP139586	0
ESC_FC0078AA_AS	Europe	Portugal	0	2013	ERP139586	0
ESC_FC0079AA_AS	Europe	Portugal	0	2021	ERP139586	0
ESC_FC0080AA_AS	Europe	Portugal	0	2021	ERP139586	0
ESC_FC0081AA_AS	Europe	Portugal	0	2021	ERP139586	0
ESC_FC0082AA_AS	Europe	Portugal	0	2021	ERP139586	0
ESC_FC0083AA_AS	Europe	Portugal	0	2021	ERP139586	0
ESC_FC0084AA_AS	Europe	Portugal	0	2021	ERP139586	0
ESC_FC0085AA_AS	Europe	Portugal	0	2021	ERP139586	0
ESC_FC0086AA_AS	Europe	Portugal	0	2021	ERP139586	0
ESC_FC0089AA_AS	Europe	Portugal	0	2021	ERP139586	0
ESC_FC0090AA_AS	Europe	Portugal	0	2021	ERP139586	0
ESC_FC0092AA_AS	Europe	Portugal	0	2019	ERP139586	0
ESC_FC0093AA_AS	Europe	Portugal	0	2019	ERP139586	0
ESC_FC0094AA_AS	Europe	Portugal	0	2019	ERP139586	0
ESC_FC0095AA_AS	Europe	Portugal	0	2017	ERP139586	0
ESC_FC0097AA_AS	Europe	Portugal	0	2015	ERP139586	0
ESC_FC0098AA_AS	Europe	Portugal	0	2012	ERP139586	0
ESC_FC0099AA_AS	Europe	Portugal	0	2010	ERP139586	0
ESC_FC0100AA_AS	Europe	Portugal	0	2010	ERP139586	0
ESC_FC0101AA_AS	Europe	Portugal	0	2010	ERP139586	0
ESC_FC0102AA_AS	Europe	Portugal	0	2013	ERP139586	0
ESC_FC0104AA_AS	Europe	Portugal	0	2021	ERP139586	0
ESC_FC0105AA_AS	Europe	Portugal	0	2021	ERP139586	0
ESC_FC0106AA_AS	Europe	Portugal	0	2021	ERP139586	0
ESC_FC0109AA_AS	Europe	Portugal	0	2021	ERP139586	0
ESC_FC0111AA_AS	Europe	Portugal	0	2021	ERP139586	0
ESC_FC0113AA_AS	Europe	Portugal	0	2021	ERP139586	0
ESC_FC0114AA_AS	Europe	Portugal	0	2021	ERP139586	0
ESC_FC0115AA_AS	Europe	Portugal	0	2021	ERP139586	0
ESC_FC0117AA_AS	Europe	Portugal	0	2021	ERP139586	0
ESC_FC0118AA_AS	Europe	Portugal	0	2021	ERP139586	0
ESC_FC0119AA_AS	Europe	Portugal	0	2021	ERP139586	0
ESC_FC0122AA_AS	Europe	Portugal	0	2021	ERP139586	0
ESC_FC0123AA_AS	Europe	Portugal	0	2021	ERP139586	0
ESC_FC0124AA_AS	Europe	Portugal	0	2021	ERP139586	0
ESC_FC0125AA_AS	Europe	Portugal	0	2021	ERP139586	0
ESC_FC0126AA_AS	Europe	Portugal	0	2021	ERP139586	0
ESC_FC0127AA_AS	Europe	Portugal	0	2021	ERP139586	0
ESC_FC0128AA_AS	Europe	Portugal	0	2021	ERP139586	0
ESC_FC0129AA_AS	Europe	Portugal	0	2021	ERP139586	0
ESC_FC0130AA_AS	Europe	Portugal	0	2021	ERP139586	0
ESC_FC0131AA_AS	Europe	Portugal	0	2021	ERP139586	0
ESC_FC0132AA_AS	Europe	Portugal	0	2021	ERP139586	0
ESC_FC0133AA_AS	Europe	Portugal	0	2021	ERP139586	0
ESC_FC0134AA_AS	Europe	Portugal	0	2021	ERP139586	0
ESC_FC0135AA_AS	Europe	Portugal	0	2021	ERP139586	0
ESC_FC0140AA_AS	Europe	Portugal	0	2020	ERP139586	0
ESC_FC0142AA_AS	Europe	Portugal	0	2020	ERP139586	0
ESC_FC0143AA_AS	Europe	Portugal	0	2020	ERP139586	0
ESC_FC0144AA_AS	Europe	Portugal	0	2020	ERP139586	0
ESC_FC0145AA_AS	Europe	Portugal	0	2020	ERP139586	0
ESC_FC0146AA_AS	Europe	Portugal	0	2020	ERP139586	0
ESC_FC0147AA_AS	Europe	Portugal	0	2020	ERP139586	0
ESC_FC0149AA_AS	Europe	Portugal	0	2020	ERP139586	0
ESC_FC0150AA_AS	Europe	Portugal	0	2020	ERP139586	0
ESC_FC0152AA_AS	Europe	Portugal	0	2020	ERP139586	0
ESC_FC0153AA_AS	Europe	Portugal	0	2020	ERP139586	0
ESC_FC0155AA_AS	Europe	Portugal	0	2020	ERP139586	0
ESC_FC0158AA_AS	Europe	Portugal	0	2020	ERP139586	0
ESC_FC0159AA_AS	Europe	Portugal	0	2020	ERP139586	0
ESC_FC0160AA_AS	Europe	Portugal	0	2020	ERP139586	0
ESC_FC0162AA_AS	Europe	Portugal	0	2020	ERP139586	0
ESC_FC0163AA_AS	Europe	Portugal	0	2020	ERP139586	0
ESC_FC0164AA_AS	Europe	Portugal	0	2019	ERP139586	0
ESC_FC0165AA_AS	Europe	Portugal	0	2019	ERP139586	0
ESC_FC0166AA_AS	Europe	Portugal	0	2019	ERP139586	0
ESC_FC0168AA_AS	Europe	Portugal	0	2019	ERP139586	0
ESC_FC0170AA_AS	Europe	Portugal	0	2019	ERP139586	0
ESC_FC0173AA_AS	Europe	Portugal	0	2010	ERP139586	0
ESC_FC0174AA_AS	Europe	Portugal	0	2010	ERP139586	0
ESC_FC0175AA_AS	Europe	Portugal	0	2016	ERP139586	0
ESC_FC0176AA_AS	Europe	Portugal	0	2018	ERP139586	0
ESC_FC0178AA_AS	Europe	Portugal	0	2018	ERP139586	0
ESC_FC0180AA_AS	Europe	Portugal	0	2018	ERP139586	0
ESC_FC0183AA_AS	Europe	Portugal	0	2014	ERP139586	0
ESC_FC0187AA_AS	Europe	Portugal	0	2014	ERP139586	0
ESC_FC0188AA_AS	Europe	Portugal	0	2014	ERP139586	0
ESC_FC0189AA_AS	Europe	Portugal	0	2014	ERP139586	0
ESC_FC0190AA_AS	Europe	Portugal	0	2014	ERP139586	0
ESC_FC0192AA_AS	Europe	Portugal	0	2014	ERP139586	0
ESC_FC0193AA_AS	Europe	Portugal	0	2018	ERP139586	0
ESC_FC0198AA_AS	Europe	Portugal	0	2014	ERP139586	0
ESC_FC0199AA_AS	Europe	Portugal	0	2014	ERP139586	0
ESC_FC0200AA_AS	Europe	Portugal	0	2014	ERP139586	0
ESC_FC0201AA_AS	Europe	Portugal	0	2014	ERP139586	0
ESC_FC0203AA_AS	Europe	Portugal	0	2014	ERP139586	0
ESC_FC0205AA_AS	Europe	Portugal	0	2014	ERP139586	0
ESC_FC0207AA_AS	Europe	Portugal	0	2010	ERP139586	0
ESC_FC0208AA_AS	Europe	Portugal	0	2010	ERP139586	0
ESC_FC0211AA_AS	Europe	Portugal	0	2017	ERP139586	0
ESC_FC0212AA_AS	Europe	Portugal	0	2017	ERP139586	0
ESC_FC0214AA_AS	Europe	Portugal	0	2017	ERP139586	0
ESC_FC0216AA_AS	Europe	Portugal	0	2017	ERP139586	0
ESC_FC0217AA_AS	Europe	Portugal	0	2017	ERP139586	0
ESC_FC0220AA_AS	Europe	Portugal	0	2016	ERP139586	0
ESC_FC0223AA_AS	Europe	Portugal	0	2014	ERP139586	0
ESC_FC0224AA_AS	Europe	Portugal	0	2014	ERP139586	0
ESC_FC0225AA_AS	Europe	Portugal	0	2014	ERP139586	0
ESC_FC0226AA_AS	Europe	Portugal	0	2014	ERP139586	0
ESC_FC0227AA_AS	Europe	Portugal	0	2014	ERP139586	0
ESC_FC0228AA_AS	Europe	Portugal	0	2014	ERP139586	0
ESC_FC0231AA_AS	Europe	Portugal	0	2021	ERP139586	0
ESC_FC0232AA_AS	Europe	Portugal	0	2020	ERP139586	0
ESC_FC0233AA_AS	Europe	Portugal	0	2020	ERP139586	0
ESC_FC0234AA_AS	Europe	Portugal	0	2020	ERP139586	0
ESC_FC0235AA_AS	Europe	Portugal	0	2020	ERP139586	0
ESC_FC0236AA_AS	Europe	Portugal	0	2020	ERP139586	0
ESC_FC0237AA_AS	Europe	Portugal	0	2020	ERP139586	0
ESC_FC0238AA_AS	Europe	Portugal	0	2020	ERP139586	0
ESC_FC0239AA_AS	Europe	Portugal	0	2020	ERP139586	0
ESC_FC0240AA_AS	Europe	Portugal	0	2020	ERP139586	0
ESC_FC0241AA_AS	Europe	Portugal	0	2020	ERP139586	0
ESC_FC0242AA_AS	Europe	Portugal	0	2020	ERP139586	0
ESC_FC0243AA_AS	Europe	Portugal	0	2020	ERP139586	0
ESC_FC0246AA_AS	Europe	Portugal	0	2020	ERP139586	0
ESC_FC0247AA_AS	Europe	Portugal	0	2020	ERP139586	0
ESC_FC0248AA_AS	Europe	Portugal	0	2020	ERP139586	0
ESC_FC0249AA_AS	Europe	Portugal	0	2020	ERP139586	0
ESC_FC0250AA_AS	Europe	Portugal	0	2020	ERP139586	0
ESC_FC0251AA_AS	Europe	Portugal	0	2020	ERP139586	0
ESC_FC0252AA_AS	Europe	Portugal	0	2020	ERP139586	0
ESC_FC0253AA_AS	Europe	Portugal	0	2020	ERP139586	0
ESC_FC0254AA_AS	Europe	Portugal	0	2020	ERP139586	0
ESC_FC0255AA_AS	Europe	Portugal	0	2020	ERP139586	0
ESC_FC0256AA_AS	Europe	Portugal	0	2020	ERP139586	0
ESC_FC0257AA_AS	Europe	Portugal	0	2020	ERP139586	0
ESC_FC0258AA_AS	Europe	Portugal	0	2020	ERP139586	0
ESC_FC0259AA_AS	Europe	Portugal	0	2020	ERP139586	0
ESC_FC0261AA_AS	Europe	Portugal	0	2020	ERP139586	0
ESC_FC0262AA_AS	Europe	Portugal	0	2020	ERP139586	0
ESC_FC0263AA_AS	Europe	Portugal	0	2020	ERP139586	0
ESC_FC0264AA_AS	Europe	Portugal	0	2020	ERP139586	0
ESC_FC0265AA_AS	Europe	Portugal	0	2020	ERP139586	0
ESC_FC0266AA_AS	Europe	Portugal	0	2020	ERP139586	0
ESC_FC0267AA_AS	Europe	Portugal	0	2020	ERP139586	0
ESC_FC0269AA_AS	Europe	Portugal	0	2020	ERP139586	0
ESC_FC0270AA_AS	Europe	Portugal	0	2020	ERP139586	0
ESC_FC0271AA_AS	Europe	Portugal	0	2020	ERP139586	0
ESC_FC0273AA_AS	Europe	Portugal	0	2020	ERP139586	0
ESC_FC0274AA_AS	Europe	Portugal	0	2020	ERP139586	0
ESC_FC0275AA_AS	Europe	Portugal	0	2020	ERP139586	0
ESC_FC0278AA_AS	Europe	Portugal	0	2020	ERP139586	0
ESC_FC0279AA_AS	Europe	Portugal	0	2020	ERP139586	0
ESC_FC0280AA_AS	Europe	Portugal	0	2020	ERP139586	0
ESC_FC0281AA_AS	Europe	Portugal	0	2020	ERP139586	0
ESC_FC0282AA_AS	Europe	Portugal	0	2020	ERP139586	0
ESC_FC0283AA_AS	Europe	Portugal	0	2020	ERP139586	0
ESC_FC0284AA_AS	Europe	Portugal	0	2020	ERP139586	0
ESC_FC0286AA_AS	Europe	Portugal	0	2020	ERP139586	0
ESC_FC0287AA_AS	Europe	Portugal	0	2020	ERP139586	0
ESC_FC0288AA_AS	Europe	Portugal	0	2020	ERP139586	0
ESC_FC0291AA_AS	Europe	Portugal	0	2020	ERP139586	0
ESC_FC0292AA_AS	Europe	Portugal	0	2020	ERP139586	0
ESC_FC0293AA_AS	Europe	Portugal	0	2020	ERP139586	0
ESC_FC0295AA_AS	Europe	Portugal	0	2020	ERP139586	0
ESC_FC0297AA_AS	Europe	Portugal	0	2020	ERP139586	0
[truncated: 9,274 more rows]
